# Supplementary material for: High-Risk International Clones of Carbapenem-Nonsusceptible Pseudomonas aeruginosa Endemic to Indonesian Intensive Care Units: Impact of a Multifaceted Infection Control Intervention Analyzed at the Genomic Level
Source: mBio. 2019 Nov 12;10(6):e02384-19. doi: 10.1128/mBio.02384-19 (PMC6851282; doi:10.1128/mBio.02384-19)
Supplement: TABLE S1 [file mBio.02384-19-st001.xlsx]

## Sheet: Feuil1
N°	Phase	Sample ID	Included*	PRL-Piperacillin	TCC-Ticarcillin/Clavulanic Acid	TZP-Piperacillin/Tazobactam	CAZ-Ceftazidime	FEP-Cefepime	IPM-Imipenem	MEM-Meropenem	CIP-Ciprofloxacin	LEV-Levofloxacin	AK-Amikacin	CN-Gentamicin	TOB-Tobramycin
1	Pre-intervention	6B	Y	>=128	>=128	>=128	16	8	>=16	>=16	>=4	>=8	>=64	>=16	>=16
2	Pre-intervention	6A	Y	>=128	>=128	>=128	>=64	>=64	>=16	>=16	>=4	>=8	>=64	>=16	>=16
3	Pre-intervention	19	Y	>=128	>=128	>=128	>=64	>=64	>=16	>=16	>=4	>=8	>=64	>=16	>=16
4	Pre-intervention	34	Y	>=128	>=128	>=128	16	8	>=16	>=16	>=4	>=8	>=64	>=16	>=16
5	Pre-intervention	46D	N	>=128	>=128	>=128	16	8	>=16	>=16	>=4	>=8	>=64	>=16	>=16
6	Pre-intervention	46B	N	>=128	>=128	>=128	16	16	>=16	>=16	>=4	>=8	>=64	>=16	>=16
7	Pre-intervention	46A	Y	>=128	>=128	>=128	>=64	>=64	>=16	>=16	>=4	>=8	32	>=16	>=16
8	Pre-intervention	46E	N	>=128	>=128	>=128	16	16	>=16	>=16	>=4	>=8	>=64	>=16	>=16
9	Pre-intervention	46F	N	>=128	>=128	>=128	16	8	>=16	>=16	>=4	>=8	>=64	>=16	>=16
10	Pre-intervention	46C	N	>=128	>=128	>=128	16	8	>=16	>=16	>=4	>=8	>=64	>=16	>=16
11	Pre-intervention	46G	N	>=128	>=128	>=128	16	8	>=16	>=16	>=4	>=8	>=64	>=16	>=16
12	Pre-intervention	48C	N	>=128	>=128	>=128	16	8	>=16	>=16	>=4	>=8	>=64	>=16	>=16
13	Pre-intervention	48A	Y	>=128	>=128	>=128	16	8	>=16	>=16	>=4	>=8	>=64	>=16	>=16
14	Pre-intervention	48B	N	>=128	>=128	>=128	16	16	>=16	>=16	>=4	>=8	>=64	>=16	>=16
15	Pre-intervention	71	Y	<=4	16	<=4	<=1	<=1	>=16	4	<=0.25	0.5	<=2	<=1	<=1
16	Pre-intervention	83A	Y	>=128	>=128	>=128	16	8	>=16	>=16	>=4	>=8	>=64	>=16	>=16
17	Pre-intervention	83B	N	>=128	>=128	>=128	16	16	>=16	>=16	>=4	>=8	>=64	>=16	>=16
18	Pre-intervention	87	Y	>=128	>=128	>=128	16	8	>=16	>=16	>=4	>=8	>=64	>=16	>=16
19	Pre-intervention	93A	Y	8	>=128	8	4	2	>=16	>=16	2	>=8	<=2	<=1	<=1
20	Pre-intervention	93C	N	32	>=128	32	16	8	>=16	>=16	>=4	>=8	>=64	>=16	>=16
21	Pre-intervention	93B	Y	8	>=128	8	4	2	>=16	>=16	2	>=8	<=2	<=1	<=1
22	Pre-intervention	95	Y	>=128	>=128	>=128	16	8	>=16	>=16	>=4	>=8	>=64	>=16	>=16
23	Pre-intervention	98H	N	>=128	>=128	32	16	8	>=16	>=16	<=0.25	1	16	>=16	>=16
24	Pre-intervention	98G	N	>=128	>=128	>=128	16	8	>=16	>=16	>=4	>=8	>=64	>=16	>=16
25	Pre-intervention	98I	N	>=128	>=128	32	16	8	>=16	>=16	<=0.25	1	16	>=16	>=16
26	Pre-intervention	98K	N	>=128	>=128	32	16	8	>=16	>=16	<=0.25	1	16	>=16	>=16
27	Pre-intervention	98F	N	>=128	>=128	16	8	8	>=16	>=16	<=0.25	1	16	>=16	>=16
28	Pre-intervention	98D	N	>=128	>=128	16	8	8	>=16	>=16	<=0.25	1	16	>=16	>=16
29	Pre-intervention	98B	N	>=128	>=128	32	16	8	>=16	>=16	0.5	1	16	>=16	>=16
30	Pre-intervention	98A	Y	>=128	>=128	16	16	8	>=16	>=16	<=0.25	1	16	>=16	>=16
31	Pre-intervention	98C	N	>=128	>=128	32	16	8	>=16	>=16	0.5	1	16	>=16	>=16
32	Pre-intervention	98E	N	>=128	>=128	16	16	8	>=16	>=16	<=0.25	1	16	>=16	>=16
33	Pre-intervention	98J	N	>=128	>=128	32	16	8	>=16	>=16	<=0.25	1	16	>=16	>=16
34	Pre-intervention	101A	Y	>=128	>=128	>=128	>=64	>=64	>=16	>=16	>=4	>=8	>=64	>=16	>=16
35	Pre-intervention	101B	N	>=128	>=128	>=128	>=64	>=64	>=16	>=16	>=4	>=8	>=64	>=16	>=16
36	Pre-intervention	128	Y	>=128	>=128	32	16	8	>=16	>=16	0.5	2	16	>=16	>=16
37	Pre-intervention	141B	N	>=128	>=128	>=128	16	8	>=16	>=16	>=4	>=8	>=64	>=16	>=16
38	Pre-intervention	141A	Y	>=128	>=128	>=128	16	16	>=16	>=16	>=4	>=8	>=64	>=16	>=16
39	Pre-intervention	141C	N	>=128	>=128	>=128	16	16	>=16	>=16	>=4	>=8	>=64	>=16	>=16
40	Pre-intervention	162B	Y	64	>=128	32	16	8	>=16	>=16	1	>=8	<=2	<=1	<=1
41	Pre-intervention	162A	Y	32	>=128	32	16	16	>=16	>=16	>=4	>=8	>=64	>=16	>=16
42	Pre-intervention	166C	N	>=128	>=128	>=128	>=64	>=64	>=16	>=16	>=4	>=8	<=2	>=16	>=16
43	Pre-intervention	166B	N	>=128	>=128	32	>=64	>=64	>=16	>=16	>=4	>=8	<=2	>=16	>=16
44	Pre-intervention	166A	Y	16	<=8	16	32	32	>=16	>=16	2	2	<=2	8	4
45	Pre-intervention	175	Y	32	>=128	32	16	16	>=16	>=16	>=4	>=8	>=64	>=16	>=16
46	Pre-intervention	176A	Y	>=128	>=128	>=128	>=64	>=64	>=16	>=16	>=4	>=8	32	>=16	>=16
47	Pre-intervention	179	Y	>=128	>=128	>=128	>=64	>=64	>=16	>=16	>=4	>=8	32	>=16	>=16
48	Pre-intervention	201	Y	>=128	>=128	>=128	>=64	>=64	>=16	>=16	>=4	>=8	16	>=16	>=16
49	Pre-intervention	205	Y	>=128	>=128	>=128	32	32	>=16	>=16	>=4	>=8	>=64	>=16	>=16
50	Pre-intervention	233A	Y	<=4	16	<=4	<=1	<=1	>=16	4	<=0.25	0.25	<=2	<=1	<=1
51	Pre-intervention	233B	Y	<=4	16	8	2	<=1	>=16	4	<=0.25	0.25	<=2	<=1	<=1
52	Pre-intervention	237A	Y	>=128	>=128	>=128	>=64	>=64	>=16	>=16	>=4	>=8	>=64	>=16	>=16
53	Pre-intervention	237C	N	>=128	>=128	>=128	16	16	>=16	>=16	>=4	>=8	>=64	>=16	>=16
54	Pre-intervention	237B	N	>=128	>=128	>=128	16	16	>=16	>=16	>=4	>=8	>=64	>=16	>=16
55	Pre-intervention	247	Y	<=4	16	<=4	2	<=1	8	1	2	4	<=2	<=1	<=1
56	Pre-intervention	256A	Y	>=128	>=128	>=128	>=64	>=64	>=16	>=16	>=4	>=8	32	>=16	>=16
57	Pre-intervention	256E	N	>=128	>=128	>=128	>=64	>=64	>=16	>=16	>=4	>=8	32	>=16	>=16
58	Pre-intervention	256B	N	>=128	>=128	>=128	>=64	>=64	>=16	>=16	>=4	>=8	32	>=16	>=16
59	Pre-intervention	256D	N	>=128	>=128	>=128	>=64	>=64	>=16	>=16	>=4	>=8	16	>=16	>=16
60	Pre-intervention	256C	N	>=128	>=128	>=128	>=64	>=64	>=16	>=16	>=4	>=8	16	>=16	>=16
61	Pre-intervention	256F	N	>=128	>=128	>=128	>=64	>=64	>=16	>=16	>=4	>=8	16	>=16	>=16
62	Pre-intervention	258	Y	>=128	>=128	>=128	16	8	>=16	>=16	>=4	>=8	>=64	>=16	>=16
63	Pre-intervention	265	Y	8	32	8	4	2	>=16	4	<=0.25	1	16	8	2
64	Pre-intervention	275A	Y	32	>=128	32	4	8	>=16	>=16	0.5	2	<=2	2	<=1
65	Pre-intervention	275B	N	64	>=128	32	8	8	>=16	>=16	0.5	4	<=2	<=1	<=1
66	Pre-intervention	294	Y	>=128	>=128	>=128	>=64	>=64	>=16	>=16	>=4	>=8	32	>=16	>=16
67	Pre-intervention	312	Y	>=128	>=128	>=128	>=64	>=64	>=16	>=16	>=4	>=8	16	>=16	>=16
68	Pre-intervention	318	Y	>=128	>=128	>=128	>=64	>=64	>=16	>=16	>=4	>=8	16	>=16	>=16
69	Pre-intervention	317	Y	32	>=128	32	16	16	>=16	>=16	>=4	>=8	>=64	>=16	>=16
70	Pre-intervention	335	Y	16	64	8	4	8	>=16	8	0.5	1	8	2	<=1
71	Pre-intervention	351A	Y	32	>=128	32	16	16	>=16	>=16	>=4	>=8	>=64	>=16	>=16
72	Pre-intervention	351C	N	32	>=128	32	16	16	>=16	>=16	>=4	>=8	>=64	>=16	>=16
73	Pre-intervention	351B	N	32	>=128	32	16	16	>=16	>=16	>=4	>=8	>=64	>=16	>=16
74	Pre-intervention	351D	N	32	>=128	32	16	8	>=16	>=16	>=4	>=8	>=64	>=16	>=16
75	Pre-intervention	349A	Y	32	>=128	32	16	8	>=16	>=16	>=4	>=8	>=64	>=16	>=16
76	Pre-intervention	362A	Y	32	>=128	32	16	8	>=16	>=16	>=4	>=8	>=64	>=16	>=16
77	Pre-intervention	362B	N	32	>=128	32	16	16	>=16	>=16	>=4	>=8	>=64	>=16	>=16
78	Pre-intervention	362C	N	32	>=128	32	16	16	>=16	>=16	>=4	>=8	>=64	>=16	>=16
79	Pre-intervention	362D	N	32	>=128	64	16	16	>=16	>=16	>=4	>=8	>=64	>=16	>=16
80	Pre-intervention	349B	N	32	>=128	32	16	8	>=16	>=16	>=4	>=8	>=64	>=16	>=16
81	Pre-intervention	338	Y	32	>=128	32	16	16	>=16	>=16	>=4	>=8	>=64	>=16	>=16
82	Pre-intervention	349C	N	32	>=128	32	16	16	>=16	>=16	>=4	>=8	>=64	>=16	>=16
83	Pre-intervention	349D	N	32	>=128	32	16	16	>=16	>=16	>=4	>=8	>=64	>=16	>=16
84	Pre-intervention	364	Y	>=128	>=128	>=128	16	8	>=16	>=16	>=4	>=8	>=64	>=16	>=16
85	Pre-intervention	370C	N	32	>=128	32	16	8	>=16	>=16	>=4	>=8	>=64	>=16	>=16
86	Pre-intervention	370A	Y	32	>=128	32	16	16	>=16	>=16	>=4	>=8	>=64	>=16	>=16
87	Pre-intervention	370B	N	32	>=128	32	16	16	>=16	>=16	>=4	>=8	>=64	>=16	>=16
88	Pre-intervention	370E	N	32	>=128	32	16	16	>=16	>=16	>=4	>=8	>=64	>=16	>=16
89	Pre-intervention	370D	N	32	>=128	32	16	8	>=16	>=16	>=4	>=8	>=64	>=16	>=16
90	Pre-intervention	342	Y	32	>=128	32	16	16	>=16	>=16	>=4	>=8	>=64	>=16	>=16
91	Pre-intervention	385	Y	32	>=128	32	16	16	>=16	>=16	>=4	>=8	>=64	>=16	>=16
92	Pre-intervention	393	Y	>=128	>=128	>=128	>=64	>=64	>=16	>=16	>=4	>=8	32	>=16	>=16
93	Pre-intervention	395B	N	>=128	>=128	>=128	>=64	32	>=16	>=16	>=4	>=8	>=64	>=16	>=16
94	Pre-intervention	395A	Y	>=128	>=128	>=128	>=64	32	>=16	>=16	>=4	>=8	>=64	>=16	>=16
95	Pre-intervention	395E	N	>=128	>=128	>=128	>=64	32	>=16	>=16	>=4	>=8	>=64	>=16	>=16
96	Pre-intervention	395F	N	>=128	>=128	>=128	>=64	32	>=16	>=16	>=4	>=8	>=64	>=16	>=16
97	Pre-intervention	395C	N	>=128	>=128	>=128	>=64	32	>=16	>=16	>=4	>=8	>=64	>=16	>=16
98	Pre-intervention	395D	N	>=128	>=128	>=128	>=64	32	>=16	>=16	>=4	>=8	>=64	>=16	>=16
99	Pre-intervention	398	Y	>=128	>=128	>=128	>=64	32	>=16	>=16	>=4	>=8	>=64	>=16	>=16
100	Pre-intervention	389	Y	32	>=128	>=128	16	16	>=16	>=16	>=4	>=8	>=64	>=16	>=16
101	Pre-intervention	410	Y	32	>=128	32	16	16	>=16	>=16	>=4	>=8	>=64	>=16	>=16
102	Pre-intervention	412A	Y	32	>=128	32	16	8	>=16	>=16	>=4	>=8	>=64	>=16	>=16
103	Pre-intervention	419	Y	>=128	>=128	>=128	>=64	>=64	>=16	>=16	>=4	>=8	>=64	>=16	>=16
104	Pre-intervention	420	Y	32	>=128	32	16	16	>=16	>=16	>=4	>=8	>=64	>=16	>=16
105	Pre-intervention	421B	Y	32	>=128	>=128	32	16	>=16	>=16	>=4	>=8	>=64	>=16	>=16
106	Pre-intervention	W2A_ENV	Y	>=128	>=128	8	16	8	>=16	>=16	<=0.25	2	8	>=16	>=16
107	Pre-intervention	W4C_ENV	Y	16	64	8	4	2	2	<=0.25	<=0.25	0.5	4	2	<=1
108	Pre-intervention	W5C_ENV	Y	32	>=128	32	16	16	>=16	>=16	>=4	>=8	>=64	>=16	>=16
109	Pre-intervention	412B	N	32	>=128	32	16	8	>=16	>=16	>=4	>=8	>=64	>=16	>=16
110	Pre-intervention	440	Y	32	>=128	32	16	16	>=16	>=16	>=4	>=8	>=64	>=16	>=16
111	Pre-intervention	8A_ENV	Y	>=128	>=128	>=128	>=64	>=64	>=16	>=16	>=4	>=8	16	>=16	>=16
112	Pre-intervention	8B_ENV	N	>=128	>=128	>=128	>=64	>=64	>=16	>=16	>=4	>=8	16	>=16	>=16
113	Pre-intervention	9_ENV	Y	>=128	>=128	>=128	>=64	>=64	>=16	>=16	>=4	>=8	32	>=16	>=16
114	Pre-intervention	3_ENV	Y	>=128	>=128	>=128	16	8	>=16	>=16	>=4	>=8	8	>=16	>=16
115	Pre-intervention	34A_ENV	Y	>=128	>=128	16	16	8	>=16	>=16	<=0.25	1	8	>=16	>=16
116	Pre-intervention	34B_ENV	N	>=128	>=128	8	16	8	>=16	>=16	<=0.25	1	8	>=16	>=16
117	Pre-intervention	44A_ENV	Y	>=128	>=128	8	16	8	>=16	>=16	<=0.25	1	8	>=16	>=16
118	Pre-intervention	44B_ENV	N	>=128	>=128	8	16	8	>=16	>=16	<=0.25	1	16	>=16	>=16
119	Pre-intervention	115_ENV	Y	32	>=128	>=128	16	16	>=16	>=16	>=4	>=8	>=64	>=16	>=16
120	Post-intervention	5	Y	32	>=128	32	4	8	>=16	>=16	0.5	2	<=2	<=1	<=1
121	Post-intervention	17A	Y	32	>=128	32	16	16	>=16	>=16	>=4	>=8	>=64	>=16	>=16
122	Post-intervention	17B	N	32	>=128	>=128	16	16	>=16	>=16	>=4	>=8	>=64	>=16	>=16
123	Post-intervention	25A	Y	16	16	8	4	2	>=16	4	<=0.25	0.5	<=2	<=1	<=1
124	Post-intervention	25B	N	16	16	8	4	2	>=16	4	<=0.25	0.5	<=2	<=1	<=1
125	Post-intervention	25C	N	16	32	8	4	2	>=16	4	<=0.25	0.5	<=2	<=1	<=1
126	Post-intervention	29	Y	32	>=128	32	16	16	>=16	>=16	>=4	>=8	>=64	>=16	>=16
127	Post-intervention	37A	Y	>=128	>=128	>=128	>=64	>=64	>=16	>=16	>=4	>=8	>=64	>=16	>=16
128	Post-intervention	37B	N	>=128	>=128	>=128	>=64	>=64	>=16	>=16	>=4	>=8	>=64	>=16	>=16
129	Post-intervention	38A	Y	>=128	>=128	>=128	16	8	>=16	>=16	>=4	>=8	>=64	>=16	>=16
130	Post-intervention	38B	N	>=128	>=128	>=128	>=64	8	>=16	>=16	>=4	>=8	>=64	>=16	>=16
131	Post-intervention	38C	N	>=128	>=128	>=128	16	8	>=16	>=16	>=4	>=8	>=64	>=16	>=16
132	Post-intervention	40	Y	32	>=128	16	4	8	>=16	>=16	<=0.25	1	<=2	<=1	<=1
133	Post-intervention	49A	Y	8	16	8	4	2	>=16	4	<=0.25	1	<=2	<=1	<=1
134	Post-intervention	49B	N	16	>=128	8	4	2	>=16	8	<=0.25	1	<=2	2	<=1
135	Post-intervention	49C	N	16	>=128	8	4	4	>=16	>=16	0.5	1	<=2	<=1	<=1
136	Post-intervention	51A	Y	>=128	>=128	>=128	>=64	>=64	>=16	>=16	>=4	>=8	16	>=16	>=16
137	Post-intervention	51B	Y	>=128	>=128	>=128	>=64	>=64	>=16	>=16	>=4	>=8	32	>=16	>=16
138	Post-intervention	51C	N	>=128	>=128	>=128	>=64	>=64	>=16	>=16	>=4	>=8	32	>=16	>=16
139	Post-intervention	51E	N	>=128	>=128	>=128	>=64	>=64	>=16	>=16	>=4	>=8	32	>=16	>=16
140	Post-intervention	51F	N	>=128	>=128	>=128	>=64	>=64	>=16	>=16	>=4	>=8	32	>=16	>=16
141	Post-intervention	51G	N	>=128	>=128	>=128	>=64	>=64	>=16	>=16	>=4	>=8	16	>=16	>=16
142	Post-intervention	51H	N	>=128	>=128	>=128	>=64	>=64	>=16	>=16	>=4	>=8	32	>=16	>=16
143	Post-intervention	51I	N	>=128	>=128	>=128	>=64	>=64	>=16	>=16	>=4	>=8	32	>=16	>=16
144	Post-intervention	51J	N	>=128	>=128	>=128	>=64	>=64	>=16	>=16	>=4	>=8	32	>=16	>=16
145	Post-intervention	51K	N	>=128	>=128	>=128	>=64	>=64	>=16	>=16	>=4	>=8	16	>=16	>=16
146	Post-intervention	51L	N	>=128	>=128	>=128	>=64	>=64	>=16	>=16	>=4	>=8	16	>=16	>=16
147	Post-intervention	52A	Y	>=128	>=128	>=128	>=64	>=64	>=16	>=16	>=4	>=8	>=64	>=16	>=16
148	Post-intervention	52B	Y	16	>=128	16	4	4	>=16	>=16	<=0.25	1	<=2	<=1	<=1
149	Post-intervention	58	Y	>=128	>=128	>=128	>=64	>=64	>=16	>=16	>=4	>=8	>=64	>=16	>=16
150	Post-intervention	62	Y	>=128	>=128	8	16	8	2	4	<=0.25	1	16	>=16	>=16
151	Post-intervention	66A	Y	<=4	>=128	8	4	2	2	4	<=0.25	0.5	<=2	<=1	<=1
152	Post-intervention	66B	Y	>=128	>=128	>=128	>=64	>=64	>=16	>=16	>=4	>=8	32	>=16	>=16
153	Post-intervention	66C	N	>=128	>=128	>=128	>=64	>=64	>=16	>=16	>=4	>=8	32	>=16	>=16
154	Post-intervention	68A	Y	>=128	>=128	>=128	>=64	>=64	>=16	4	>=4	>=8	>=64	>=16	>=16
155	Post-intervention	68B	Y	>=128	>=128	>=128	>=64	>=64	>=16	>=16	>=4	>=8	>=64	>=16	>=16
156	Post-intervention	68C	N	>=128	>=128	>=128	>=64	>=64	>=16	>=16	>=4	>=8	>=64	>=16	>=16
157	Post-intervention	72	Y	>=128	>=128	>=128	>=64	>=64	>=16	>=16	>=4	>=8	>=64	>=16	>=16
158	Post-intervention	80	Y	32	>=128	32	4	16	>=16	>=16	>=4	>=8	16	8	<=1
159	Post-intervention	82A	Y	>=128	>=128	>=128	>=64	>=64	>=16	>=16	>=4	>=8	32	>=16	>=16
160	Post-intervention	82B	N	>=128	>=128	>=128	>=64	>=64	>=16	>=16	>=4	>=8	32	>=16	>=16
161	Post-intervention	85A	Y	>=128	>=128	>=128	16	8	>=16	>=16	>=4	>=8	>=64	>=16	>=16
162	Post-intervention	85B	Y	>=128	>=128	>=128	>=64	>=64	>=16	>=16	>=4	>=8	32	>=16	>=16
163	Post-intervention	85C	Y	>=128	>=128	>=128	>=64	>=64	>=16	>=16	>=4	>=8	16	>=16	>=16
164	Post-intervention	93	Y	>=128	>=128	>=128	>=64	>=64	>=16	>=16	>=4	>=8	32	>=16	>=16
165	Post-intervention	94	Y	>=128	>=128	>=128	>=64	>=64	>=16	>=16	>=4	>=8	32	>=16	>=16
166	Post-intervention	104	Y	>=128	>=128	>=128	>=64	>=64	>=16	>=16	>=4	>=8	32	>=16	>=16
167	Post-intervention	105	Y	>=128	>=128	>=128	>=64	>=64	>=16	>=16	>=4	>=8	32	>=16	>=16
168	Post-intervention	108	Y	>=128	>=128	>=128	>=64	>=64	>=16	>=16	>=4	>=8	>=64	>=16	>=16
169	Post-intervention	128A	Y	>=128	>=128	>=128	>=64	>=64	>=16	>=16	>=4	>=8	>=64	>=16	>=16
170	Post-intervention	128B	Y	>=128	>=128	>=128	>=64	32	>=16	>=16	>=4	>=8	>=64	>=16	>=16
171	Post-intervention	129A	Y	>=128	>=128	>=128	>=64	>=64	>=16	>=16	>=4	>=8	32	>=16	>=16
172	Post-intervention	129B	N	>=128	>=128	>=128	>=64	>=64	>=16	>=16	>=4	>=8	32	>=16	>=16
173	Post-intervention	129C	N	>=128	>=128	>=128	>=64	>=64	>=16	>=16	>=4	>=8	>=64	>=16	>=16
174	Post-intervention	132A	Y	>=128	>=128	>=128	>=64	16	>=16	>=16	>=4	>=8	>=64	>=16	>=16
175	Post-intervention	132B	N	>=128	>=128	>=128	>=64	32	>=16	>=16	>=4	>=8	>=64	>=16	>=16
176	Post-intervention	161	Y	>=128	>=128	>=128	>=64	>=64	>=16	>=16	>=4	>=8	32	>=16	>=16
177	Post-intervention	184	Y	>=128	>=128	>=128	16	16	>=16	>=16	>=4	>=8	8	>=16	8
178	Post-intervention	194A	Y	<=4	16	<=4	4	2	>=16	4	<=0.25	1	<=2	<=1	<=1
179	Post-intervention	194B	N	32	>=128	16	4	8	>=16	>=16	1	4	<=2	<=1	<=1
180	Post-intervention	196	Y	>=128	>=128	>=128	>=64	>=64	>=16	>=16	>=4	>=8	>=64	>=16	>=16
181	Post-intervention	198A	Y	>=128	>=128	>=128	>=64	>=64	>=16	>=16	>=4	>=8	16	>=16	>=16
182	Post-intervention	198B	N	>=128	>=128	>=128	>=64	>=64	>=16	>=16	>=4	>=8	16	>=16	>=16
183	Post-intervention	203A	Y	>=128	>=128	>=128	>=64	>=64	>=16	>=16	>=4	>=8	>=64	>=16	>=16
184	Post-intervention	203B	N	>=128	>=128	>=128	>=64	>=64	>=16	>=16	>=4	>=8	>=64	>=16	>=16
185	Post-intervention	203C	N	>=128	>=128	>=128	>=64	>=64	>=16	>=16	>=4	>=8	>=64	>=16	>=16
186	Post-intervention	203D	N	>=128	>=128	>=128	>=64	>=64	>=16	>=16	>=4	>=8	>=64	>=16	>=16
187	Post-intervention	203E	N	>=128	>=128	>=128	>=64	>=64	>=16	>=16	>=4	>=8	>=64	>=16	>=16
188	Post-intervention	206	Y	>=128	>=128	>=128	>=64	>=64	>=16	>=16	>=4	>=8	>=64	>=16	>=16
189	Post-intervention	211A	Y	32	>=128	32	16	8	>=16	>=16	>=4	>=8	>=64	>=16	>=16
190	Post-intervention	211B	N	32	>=128	32	16	8	>=16	>=16	>=4	>=8	>=64	>=16	>=16
191	Post-intervention	214	Y	32	>=128	32	4	8	>=16	>=16	>=4	>=8	<=2	<=1	<=1
192	Post-intervention	220A	Y	>=128	>=128	>=128	16	8	>=16	>=16	>=4	>=8	>=64	>=16	>=16
193	Post-intervention	220B	Y	32	>=128	32	4	8	>=16	>=16	>=4	>=8	<=2	<=1	<=1
194	Post-intervention	222A	Y	>=128	>=128	>=128	16	8	>=16	>=16	>=4	>=8	>=64	>=16	>=16
195	Post-intervention	222B	Y	>=128	>=128	>=128	>=64	>=64	>=16	>=16	>=4	>=8	>=64	>=16	>=16
196	Post-intervention	228A	Y	>=128	>=128	>=128	16	8	>=16	>=16	>=4	>=8	>=64	>=16	>=16
197	Post-intervention	228B	N	>=128	>=128	>=128	16	8	>=16	>=16	>=4	>=8	>=64	>=16	>=16
198	Post-intervention	228C	N	>=128	>=128	>=128	16	8	>=16	>=16	>=4	>=8	>=64	>=16	>=16
199	Post-intervention	236A	Y	>=128	>=128	>=128	>=64	>=64	>=16	>=16	>=4	>=8	>=64	>=16	>=16
200	Post-intervention	236B	N	>=128	>=128	>=128	>=64	>=64	>=16	>=16	>=4	>=8	>=64	>=16	>=16
201	Post-intervention	237A	Y	>=128	>=128	>=128	>=64	>=64	>=16	>=16	>=4	>=8	>=64	>=16	>=16
202	Post-intervention	240A	Y	>=128	>=128	>=128	>=64	>=64	>=16	>=16	>=4	>=8	>=64	>=16	>=16
203	Post-intervention	240B	N	>=128	>=128	>=128	>=64	>=64	>=16	>=16	>=4	>=8	>=64	>=16	>=16
204	Post-intervention	254	Y	>=128	>=128	>=128	>=64	>=64	>=16	>=16	>=4	>=8	>=64	>=16	>=16
205	Post-intervention	273A	Y	32	>=128	32	16	8	>=16	>=16	>=4	>=8	>=64	>=16	>=16
206	Post-intervention	273B	Y	32	>=128	32	16	8	>=16	>=16	>=4	>=8	>=64	>=16	>=16
207	Post-intervention	273C	N	32	>=128	32	16	8	>=16	>=16	>=4	>=8	>=64	>=16	>=16
208	Post-intervention	273D	N	32	>=128	32	16	8	>=16	>=16	>=4	>=8	>=64	>=16	>=16
209	Post-intervention	283	Y	32	>=128	32	16	8	>=16	>=16	1	4	<=2	<=1	<=1
210	Post-intervention	286	Y	>=128	>=128	>=128	>=64	>=64	>=16	>=16	>=4	>=8	>=64	>=16	>=16
211	Post-intervention	304A	Y	>=128	>=128	>=128	>=64	>=64	>=16	>=16	>=4	>=8	>=64	>=16	>=16
212	Post-intervention	304B	N	>=128	>=128	>=128	>=64	>=64	>=16	>=16	>=4	>=8	>=64	>=16	>=16
213	Post-intervention	304C	N	>=128	>=128	>=128	16	16	>=16	8	>=4	>=8	>=64	>=16	>=16
214	Post-intervention	304D	N	>=128	>=128	>=128	>=64	>=64	>=16	>=16	>=4	>=8	>=64	>=16	>=16
215	Post-intervention	304E	N	>=128	>=128	>=128	>=64	>=64	>=16	>=16	>=4	>=8	>=64	>=16	>=16
216	Post-intervention	304F	N	>=128	>=128	>=128	>=64	>=64	>=16	>=16	>=4	>=8	>=64	>=16	>=16
217	Post-intervention	305	Y	>=128	>=128	>=128	>=64	>=64	>=16	>=16	>=4	>=8	>=64	>=16	>=16
218	Post-intervention	307	Y	>=128	>=128	>=128	>=64	>=64	>=16	>=16	>=4	>=8	32	>=16	>=16
219	Post-intervention	318	Y	64	>=128	32	16	8	>=16	>=16	>=4	>=8	16	>=16	>=16
220	Post-intervention	324A	Y	>=128	>=128	32	16	>=64	>=16	>=16	>=4	>=8	<=2	>=16	>=16
221	Post-intervention	324B	N	>=128	>=128	32	16	>=64	>=16	>=16	>=4	>=8	<=2	>=16	>=16
222	Post-intervention	324C	N	>=128	>=128	32	16	>=64	>=16	>=16	>=4	>=8	<=2	>=16	>=16
223	Post-intervention	324D	N	64	>=128	32	16	>=64	>=16	>=16	>=4	>=8	<=2	>=16	>=16
224	Post-intervention	324E	N	64	>=128	32	16	8	>=16	>=16	>=4	>=8	<=2	>=16	>=16
225	Post-intervention	324F	N	>=128	>=128	>=128	>=64	16	>=16	>=16	>=4	>=8	<=2	>=16	>=16
226	Post-intervention	324G	N	>=128	>=128	>=128	>=64	>=64	>=16	>=16	>=4	>=8	4	>=16	>=16
227	Post-intervention	324H	N	>=128	>=128	>=128	>=64	16	>=16	>=16	>=4	>=8	<=2	>=16	>=16
228	Post-intervention	324I	N	>=128	>=128	>=128	>=64	>=64	>=16	>=16	>=4	>=8	4	>=16	>=16
229	Post-intervention	324J	N	>=128	>=128	>=128	>=64	>=64	>=16	>=16	>=4	>=8	4	>=16	>=16
230	Post-intervention	327A	Y	16	>=128	16	4	4	>=16	8	<=0.25	1	<=2	<=1	<=1
231	Post-intervention	327B	N	16	>=128	16	4	4	>=16	>=16	2	4	<=2	<=1	<=1
232	Post-intervention	352A	Y	32	>=128	>=128	16	16	>=16	>=16	>=4	>=8	>=64	>=16	>=16
233	Post-intervention	352B	N	32	>=128	>=128	16	16	>=16	>=16	>=4	>=8	>=64	>=16	>=16
234	Post-intervention	357	Y	>=128	>=128	>=128	4	>=64	>=16	>=16	>=4	>=8	16	>=16	>=16
235	Post-intervention	66_ENV	Y	32	>=128	32	8	8	>=16	>=16	>=4	>=8	32	>=16	>=16
236	Post-intervention	68_ENV	Y	32	>=128	32	8	8	>=16	>=16	>=4	>=8	32	>=16	>=16
237	Post-intervention	78_ENV	Y	>=128	>=128	>=128	16	16	>=16	>=16	>=4	>=8	>=64	>=16	>=16
*Included: if (Y)ES, isolates that appear in the results section of the paper. If (N)O, isolates excluded of description because of genotype overrepresentation.
