# Supplementary material for: High-Risk International Clones of Carbapenem-Nonsusceptible Pseudomonas aeruginosa Endemic to Indonesian Intensive Care Units: Impact of a Multifaceted Infection Control Intervention Analyzed at the Genomic Level
Source: mBio. 2019 Nov 12;10(6):e02384-19. doi: 10.1128/mBio.02384-19 (PMC6851282; doi:10.1128/mBio.02384-19)
Supplement: TABLE S2 [file mBio.02384-19-st002.xlsx]

## Sheet: Feuil1
Phase	Sample ID	Instrument	Assay	Average read length (nt)	# reads/pair	# total reads	Assembly length (bp)	Assembly Coverage (X)	# Contigs	N50 (bp)	Largest contig (bp)	GC (%)	# N's per 100 kbp	ANI (%)
Pre-intervention	6B	Illumina HiSeq2500	Nextera XT	150	2169221	4338442	6974121	93.3116	139	176819	527695	65.97	3.67	98.7011
Pre-intervention	6A	Illumina HiSeq2500	Nextera XT	150	3118591	6237182	7080523	132.134	166	179271	575633	65.69	2.9	98.6636
Pre-intervention	19	Illumina HiSeq2500	Nextera XT	150	2442098	4884196	6838483	107.133	47	299463	933950	66.18	4.77	98.7031
Pre-intervention	34	Illumina HiSeq2500	Nextera XT	150	2217328	4434656	6974124	95.3809	136	195941	533559	65.97	3.52	98.6901
Pre-intervention	46D	Illumina HiSeq2500	Nextera XT	150	2920368	5840736	7036850	124.503	166	186890	539922	65.87	3.39	98.6665
Pre-intervention	46B	Illumina HiSeq2500	Nextera XT	150	2443606	4887212	7036959	104.176	170	161157	510966	65.88	3.56	98.6413
Pre-intervention	46A	Illumina HiSeq2500	Nextera XT	150	2205265	4410530	6915555	95.6654	148	163739	462922	65.81	3.01	98.6721
Pre-intervention	46E	Illumina MiSeq	Nextera XT	195	1761777	3523554	7051489	74.9534	138	206990	535357	65.87	2.44	98.6715
Pre-intervention	46F	Illumina HiSeq2500	Nextera XT	150	2964445	5928890	7035754	126.402	166	162597	519719	65.87	3.69	98.6659
Pre-intervention	46C	Illumina HiSeq2500	Nextera XT	150	3578455	7156910	7034421	152.612	157	195997	539924	65.88	3.76	98.6703
Pre-intervention	46G	Illumina HiSeq2500	Nextera XT	150	3149502	6299004	7036982	134.269	171	149187	539915	65.88	3.06	98.6642
Pre-intervention	48C	Illumina HiSeq2500	Nextera XT	150	3107505	6215010	7001918	133.142	156	195941	539922	65.92	3.53	98.6679
Pre-intervention	48A	Illumina HiSeq2500	Nextera XT	150	3623989	7247978	7034564	154.551	164	154664	539920	65.87	3.63	98.6628
Pre-intervention	48B	Illumina HiSeq2500	Nextera XT	150	3125610	6251220	7036475	133.26	171	149187	539923	65.87	3.37	98.6467
Pre-intervention	71	Illumina HiSeq2500	Nextera XT	150	8776505	17553010	6405607	411.039	87	214994	556292	65.89	1.75	99.4918
Pre-intervention	83A	Illumina HiSeq2500	Nextera XT	150	3157906	6315812	7000473	135.33	155	186890	539923	65.92	3.36	98.679
Pre-intervention	83B	Illumina HiSeq2500	Nextera XT	150	2994225	5988450	7032804	127.725	157	165345	539924	65.88	3.86	98.672
Pre-intervention	87	Illumina HiSeq2500	Nextera XT	150	3431600	6863200	7038634	146.261	172	186890	539922	65.88	3.3	98.6764
Pre-intervention	93A	Illumina HiSeq2500	Nextera XT	150	3470050	6940100	6843119	152.126	131	192751	656524	65.99	1.93	99.4907
Pre-intervention	93C	Illumina HiSeq2500	Nextera XT	235	2223196	4446392	6936310	96.1547	79	253339	614617	66.09	0	98.6483
Pre-intervention	93B	Illumina HiSeq2500	Nextera XT	235	1207954	2415908	6938670	52.227	79	230068	560656	66.1	0	98.6614
Pre-intervention	95	Illumina HiSeq2500	Nextera XT	150	3448815	6897630	7035614	147.058	162	186890	519721	65.88	3.41	98.6687
Pre-intervention	98H	Illumina MiSeq	Nextera XT	195	1322252	2644504	6926286	57.271	118	176991	473061	66.01	2.59	98.7102
Pre-intervention	98G	Illumina HiSeq2500	Nextera XT	150	2978582	5957164	6840782	130.625	111	229645	596247	66.18	4.01	98.6484
Pre-intervention	98I	Illumina HiSeq2500	Nextera XT	150	9270374	18540748	6960283	399.569	129	157525	472945	65.96	4.04	98.7394
Pre-intervention	98K	Illumina HiSeq2500	Nextera XT	150	3584843	7169686	6969413	154.31	151	155688	473793	65.96	2.84	98.7148
Pre-intervention	98F	Illumina HiSeq2500	Nextera XT	150	9296949	18593898	6908577	403.713	122	157525	472959	66.01	4.37	98.7
Pre-intervention	98D	Illumina HiSeq2500	Nextera XT	150	3244753	6489506	6917484	140.72	141	159442	472959	66.01	2.75	98.7072
Pre-intervention	98B	Illumina HiSeq2500	Nextera XT	150	3178363	6356726	6971658	136.769	159	157525	473753	65.96	2.36	98.7402
Pre-intervention	98A	Illumina HiSeq2500	Nextera XT	150	3401069	6802138	6917876	147.49	139	173534	472959	66.01	2.66	98.6961
Pre-intervention	98C	Illumina HiSeq2500	Nextera XT	150	3518333	7036666	6969859	151.438	152	157525	472959	65.96	3.03	98.7294
Pre-intervention	98E	Illumina HiSeq2500	Nextera XT	150	3208501	6417002	6920699	139.083	154	157525	472959	66.01	2.69	98.7045
Pre-intervention	98J	Illumina HiSeq2500	Nextera XT	150	3504373	7008746	6917245	151.984	140	186213	472959	66.01	2.81	98.7295
Pre-intervention	101A	Illumina HiSeq2500	Nextera XT	150	3339363	6678726	6864174	145.947	136	207092	526220	66.03	2.71	98.7019
Pre-intervention	101B	Illumina HiSeq2500	Nextera XT	150	3139407	6278814	6856588	137.36	122	207092	526213	66.04	3.97	98.6952
Pre-intervention	128	Illumina HiSeq2500	Nextera XT	150	3136778	6273556	6968688	135.037	151	155691	472959	65.96	2.96	98.7407
Pre-intervention	141B	Illumina HiSeq2500	Nextera XT	150	3850372	7700744	7036049	164.17	163	164961	540652	65.87	3.63	98.6694
Pre-intervention	141A	Illumina HiSeq2500	Nextera XT	150	4502091	9004182	7002634	192.874	158	176846	632236	65.92	3.23	98.6584
Pre-intervention	141C	Illumina HiSeq2500	Nextera XT	150	3728978	7457956	7004813	159.704	160	195941	539915	65.91	3.77	98.6435
Pre-intervention	162B	Illumina HiSeq2500	Nextera XT	150	3306127	6612254	6436844	154.088	88	209396	354684	66.4	1.49	99.2625
Pre-intervention	162A	Illumina HiSeq2500	Nextera XT	150	4119243	8238486	6925431	178.44	101	233886	646319	66.1	3.61	98.6506
Pre-intervention	166C	Illumina HiSeq2500	Nextera XT	150	2867507	5735014	6806588	126.385	153	212089	528054	66.01	3.31	98.7005
Pre-intervention	166B	Illumina HiSeq2500	Nextera XT	150	8867275	17734550	6789861	391.787	146	185160	486215	66.03	6.97	98.7002
Pre-intervention	166A	Illumina MiSeq	Nextera XT	195	1251963	2503926	6980720	53.8037	133	226455	486361	65.85	2.78	98.7373
Pre-intervention	175	Illumina HiSeq2500	Nextera XT	150	3575522	7151044	6942532	154.505	121	229554	572216	66.09	3.34	98.6485
Pre-intervention	176A	Illumina HiSeq2500	Nextera XT	150	3521744	7043488	6833123	154.618	116	212374	566921	66.08	2.58	98.6641
Pre-intervention	179	Illumina HiSeq2500	Nextera XT	150	2848952	5697904	6832097	125.099	115	225489	527554	66.08	3.15	98.6652
Pre-intervention	201	Illumina HiSeq2500	Nextera XT	150	3745015	7490030	6832536	164.434	108	212377	569626	66.08	2.81	98.6653
Pre-intervention	205	Illumina HiSeq2500	Nextera XT	150	3240340	6480680	6853395	141.842	121	206569	534577	66.05	3.52	98.6824
Pre-intervention	233A	Illumina HiSeq2500	Nextera XT	150	4240739	8481478	6903046	184.299	163	140835	540425	65.99	3.51	98.6719
Pre-intervention	233B	Illumina HiSeq2500	Nextera XT	150	3755214	7510428	6901855	163.226	156	143216	547237	65.99	3.52	98.6617
Pre-intervention	237A	Illumina HiSeq2500	Nextera XT	150	3914530	7829060	7002461	167.707	159	186890	632236	65.91	3.23	98.6674
Pre-intervention	237C	Illumina HiSeq2500	Nextera XT	150	3747795	7495590	7037403	159.766	172	165317	632236	65.87	2.97	98.6655
Pre-intervention	237B	Illumina HiSeq2500	Nextera XT	150	4090912	8181824	7035442	174.442	163	195941	539923	65.87	3.23	98.6586
Pre-intervention	247	Illumina HiSeq2500	Nextera XT	150	2510803	5021606	6529533	115.359	93	232289	698869	66.14	2.16	99.3189
Pre-intervention	256A	Illumina HiSeq2500	Nextera XT	150	2804704	5609408	6842612	122.966	73	340319	499051	66.07	3.64	98.6692
Pre-intervention	256E	Illumina HiSeq2500	Nextera XT	150	3550344	7100688	6835011	155.831	123	212204	569626	66.08	3.12	98.6401
Pre-intervention	256B	Illumina HiSeq2500	Nextera XT	150	3664302	7328604	6834437	160.846	117	195941	496062	66.08	2.71	98.6568
Pre-intervention	256D	Illumina HiSeq2500	Nextera XT	150	3700400	7400800	6834383	162.432	115	212227	578656	66.08	2.78	98.6721
Pre-intervention	256C	Illumina HiSeq2500	Nextera XT	150	3166503	6333006	6836008	138.963	123	195958	496062	66.08	2.81	98.664
Pre-intervention	256F	Illumina HiSeq2500	Nextera XT	150	3297337	6594674	6835966	144.705	121	212398	496062	66.08	2.42	98.6522
Pre-intervention	258	Illumina HiSeq2500	Nextera XT	150	4240404	8480808	7036024	180.801	160	195941	539923	65.88	2.96	98.6751
Pre-intervention	265	Illumina HiSeq2500	Nextera XT	150	3904892	7809784	7306487	160.333	205	205786	657543	65.65	4.58	98.6451
Pre-intervention	275A	Illumina HiSeq2500	Nextera XT	150	2401742	4803484	6507965	110.714	108	210640	665404	66.28	3.41	99.343
Pre-intervention	275B	Illumina HiSeq2500	Nextera XT	150	1558403	3116806	6507982	71.8381	120	183689	665404	66.27	3.4	99.3295
Pre-intervention	294	Illumina HiSeq2500	Nextera XT	150	2368523	4737046	6834992	103.959	120	212300	496062	66.08	2.9	98.6691
Pre-intervention	312	Illumina HiSeq2500	Nextera XT	150	3334072	6668144	6834162	146.356	117	211892	496062	66.08	2.8	98.6705
Pre-intervention	318	Illumina HiSeq2500	Nextera XT	150	2784131	5568262	6835936	122.184	120	192233	496062	66.08	2.17	98.6775
Pre-intervention	317	Illumina HiSeq2500	Nextera XT	150	3390948	6781896	6930549	146.783	111	233900	772078	66.1	4.2	98.6385
Pre-intervention	335	Illumina HiSeq2500	Nextera XT	150	3369845	6739690	6948235	145.498	139	165573	662478	65.6	2.49	98.7099
Pre-intervention	351A	Illumina HiSeq2500	Nextera XT	150	3542658	7085316	6963864	152.616	196	233900	506372	66.07	0.22	98.6574
Pre-intervention	351C	Illumina HiSeq2500	Nextera XT	150	3256848	6513696	6963224	140.316	192	233900	504721	66.07	4.39	98.6497
Pre-intervention	351B	Illumina MiSeq	Nextera XT	195	1369157	2738314	6967345	58.9532	128	279418	590871	66.07	4.44	98.6258
Pre-intervention	351D	Illumina HiSeq2500	Nextera XT	150	3249497	6498994	6962972	140.005	193	244148	504721	66.07	4.57	98.6414
Pre-intervention	349A	Illumina HiSeq2500	Nextera XT	150	3347062	6694124	6926504	144.968	106	233900	744021	66.1	3.32	98.6474
Pre-intervention	362A	Illumina MiSeq	Nextera XT	195	1360081	2720162	6934980	58.8357	73	269541	646703	66.1	3.14	98.6525
Pre-intervention	362B	Illumina HiSeq2500	Nextera XT	150	4770600	9541200	6933819	206.406	119	229612	646319	66.1	3.73	98.664
Pre-intervention	362C	Illumina HiSeq2500	Nextera XT	150	4460144	8920288	6931355	193.042	110	229566	646317	66.1	3.75	98.6477
Pre-intervention	362D	Illumina HiSeq2500	Nextera XT	150	3774627	7549254	6931495	163.369	111	229619	744021	66.1	3.71	98.6463
Pre-intervention	349B	Illumina HiSeq2500	Nextera XT	150	4059325	8118650	6929238	175.748	113	229551	646317	66.1	2.34	98.6525
Pre-intervention	338	Illumina MiSeq	Nextera XT	195	1273286	2546572	6934203	55.0872	79	229789	596256	66.1	3.94	98.6443
Pre-intervention	349C	Illumina HiSeq2500	Nextera XT	150	2491521	4983042	6925357	107.93	105	229545	581178	66.1	3.57	98.6535
Pre-intervention	349D	Illumina HiSeq2500	Nextera XT	150	2575549	5151098	6929689	111.501	116	233886	581185	66.1	3.05	98.6464
Pre-intervention	364	Illumina MiSeq	Nextera XT	195	1736015	3472030	7025997	74.1254	144	211718	444140	65.91	2.88	98.7
Pre-intervention	370C	Illumina HiSeq2500	Nextera XT	150	4072190	8144380	6931475	176.248	110	216531	744021	66.1	2.67	98.6471
Pre-intervention	370A	Illumina HiSeq2500	Nextera XT	150	2808436	5616872	6931677	121.548	112	229547	744021	66.1	3.57	98.645
Pre-intervention	370B	Illumina HiSeq2500	Nextera XT	150	3370073	6740146	6933164	145.824	113	233900	646317	66.1	3	98.6464
Pre-intervention	370E	Illumina MiSeq	Nextera XT	195	1379432	2758864	6928428	59.7292	70	237819	506474	66.1	4.95	98.679
Pre-intervention	370D	Illumina HiSeq2500	Nextera XT	150	2698278	5396556	6932373	116.769	113	208518	646317	66.1	3.2	98.6542
Pre-intervention	342	Illumina HiSeq2500	Nextera XT	150	1869813	3739626	6924239	81.0116	102	216538	646317	66.11	3.4	98.6455
Pre-intervention	385	Illumina HiSeq2500	Nextera XT	150	1804268	3608536	6930991	78.0957	114	233853	616872	66.1	3.85	98.6373
Pre-intervention	393	Illumina MiSeq	Nextera XT	195	1034865	2069730	6776867	45.8117	98	225759	496164	66.14	2.78	98.7212
Pre-intervention	395B	Illumina HiSeq2500	Nextera XT	150	2045937	4091874	6981777	87.9119	143	208249	497191	65.77	3.31	98.6327
Pre-intervention	395A	Illumina HiSeq2500	Nextera XT	150	3122303	6244606	7099303	131.941	208	208249	575592	65.63	3.94	98.6541
Pre-intervention	395E	Illumina HiSeq2500	Nextera XT	150	2710248	5420496	7064444	115.094	185	151281	575662	65.7	3.43	98.6501
Pre-intervention	395F	Illumina HiSeq2500	Nextera XT	150	3030148	6060296	7058058	128.795	154	208249	575654	65.71	3.04	98.6708
Pre-intervention	395C	Illumina HiSeq2500	Nextera XT	150	6345691	12691382	7056605	269.777	152	208249	570398	65.72	2.88	98.6573
Pre-intervention	395D	Illumina HiSeq2500	Nextera XT	150	5196100	10392200	7055681	220.933	148	182728	487161	65.72	3.11	98.6371
Pre-intervention	398	Illumina HiSeq2500	Nextera XT	150	6383401	12766802	7056816	271.372	150	209720	583672	65.72	2.92	98.6678
Pre-intervention	389	Illumina HiSeq2500	Nextera XT	150	7335637	14671274	6930062	317.557	106	208520	745039	66.1	3.88	98.6645
Pre-intervention	410	Illumina HiSeq2500	Nextera XT	150	5621748	11243496	6923903	243.58	95	208517	647396	66.1	3.28	98.6653
Pre-intervention	412A	Illumina HiSeq2500	Nextera XT	150	6931641	13863282	6928859	300.12	106	208277	647383	66.11	4.16	98.6518
Pre-intervention	419	Illumina HiSeq2500	Nextera XT	150	6690477	13380954	7059715	284.309	156	181135	487162	65.71	3.06	98.6312
Pre-intervention	420	Illumina HiSeq2500	Nextera XT	150	6802678	13605356	6923046	294.784	97	208527	572202	66.11	3.77	98.6599
Pre-intervention	421B	Illumina HiSeq2500	Nextera XT	150	7589767	15179534	6928962	328.611	104	208517	745054	66.1	3.6	98.6552
Pre-intervention	W2A_ENV	Illumina HiSeq2500	Nextera XT	150	7816537	15633074	7013325	334.358	141	188730	473810	65.92	3.11	98.73
Pre-intervention	W4C_ENV	Illumina HiSeq2500	Nextera XT	150	6889254	13778508	6536426	316.194	114	197982	530150	66.24	2.53	98.5957
Pre-intervention	W5C_ENV	Illumina HiSeq2500	Nextera XT	150	6955893	13911786	6926835	301.258	96	208517	647358	66.11	4.3	98.6769
Pre-intervention	412B	Illumina HiSeq2500	Nextera XT	150	7201472	14402944	6927451	311.867	101	216443	647276	66.1	3.74	98.6612
Pre-intervention	440	Illumina HiSeq2500	Nextera XT	150	6625143	13250286	6927777	286.895	100	216389	745044	66.1	3.41	98.6652
Pre-intervention	8A_ENV	Illumina HiSeq2500	Nextera XT	150	8107954	16215908	6824970	356.395	111	203727	534412	66.09	2.96	98.6826
Pre-intervention	8B_ENV	Illumina HiSeq2500	Nextera XT	150	6887400	13774800	6827798	302.619	117	211896	572359	66.09	2.68	98.7015
Pre-intervention	9_ENV	Illumina HiSeq2500	Nextera XT	150	8237742	16475484	6821546	362.282	104	211774	578654	66.09	3.34	98.6773
Pre-intervention	3_ENV	Illumina HiSeq2500	Nextera XT	118	2370401	4740802	6815219	104.343	108	166292	445534	66.09	0	98.6759
Pre-intervention	34A_ENV	Illumina HiSeq2500	Nextera XT	150	8015746	16031492	6960444	345.484	144	140812	472960	65.97	3.65	98.7435
Pre-intervention	34B_ENV	Illumina HiSeq2500	Nextera XT	150	7866599	15733198	6962280	338.967	148	140815	472960	65.97	2.93	98.7431
Pre-intervention	44A_ENV	Illumina HiSeq2500	Nextera XT	150	8163453	16326906	6963428	351.7	153	134352	472960	65.97	2.9	98.7511
Pre-intervention	44B_ENV	Illumina HiSeq2500	Nextera XT	150	7917629	15835258	6969452	340.814	164	170931	472960	65.96	3.19	98.726
Pre-intervention	115_ENV	Illumina HiSeq2500	Nextera XT	150	7084894	14169788	6927576	306.813	100	195184	647353	66.1	4.22	98.6693
Post-intervention	5	Illumina NextSeq 500	Nextera XT	150	1727049	3454098	6382977	81.1713	30	934023	2055790	66.44	3.45	99.2089
Post-intervention	17A	Illumina NextSeq 500	Nextera XT	150	2415824	4831648	6924632	104.662	49	447718	851874	66.1	5.46	98.6676
Post-intervention	17B	Illumina NextSeq 500	Nextera XT	150	1722088	3444176	6925451	74.5982	48	587173	1011299	66.1	6.02	98.6608
Post-intervention	25A	Illumina NextSeq 500	Nextera XT	150	3106299	6212598	6393605	145.753	39	949304	1468395	66.37	3.8	99.2989
Post-intervention	25B	Illumina NextSeq 500	Nextera XT	150	914703	1829406	6383509	42.9875	32	633609	920437	66.38	7.69	99.2827
Post-intervention	25C	Illumina NextSeq 500	Nextera XT	150	1754063	3508126	6386386	82.397	24	948559	1815962	66.38	3.91	99.272
Post-intervention	29	Illumina NextSeq 500	Nextera XT	150	2340019	4680038	6926605	101.349	50	505196	950219	66.1	4.58	98.672
Post-intervention	37A	Illumina NextSeq 500	Nextera XT	150	3007811	6015622	7234529	124.727	568	315035	893361	65.69	10.25	98.6653
Post-intervention	37B	Illumina NextSeq 500	Nextera XT	150	832504	1665008	6882294	36.2889	102	197826	485868	65.87	0.1	98.6465
Post-intervention	38A	Illumina NextSeq 500	Nextera XT	150	2406612	4813224	6894078	104.725	65	321729	580735	65.87	4.8	98.6622
Post-intervention	38B	Illumina NextSeq 500	Nextera XT	150	2877797	5755594	6892349	125.261	65	266523	582205	65.87	5.17	98.6431
Post-intervention	38C	Illumina NextSeq 500	Nextera XT	150	3017520	6035040	6893729	131.316	67	315035	792724	65.87	4.72	98.6609
Post-intervention	40	Illumina NextSeq 500	Nextera XT	150	2392887	4785774	7079304	101.403	118	163039	496066	65.62	5.12	98.6679
Post-intervention	49A	Illumina NextSeq 500	Nextera XT	150	3469190	6938380	6505909	159.971	38	381386	783180	66.32	3.72	98.6924
Post-intervention	49B	Illumina NextSeq 500	Nextera XT	150	1932761	3865522	6507775	89.0978	36	380463	1120843	66.32	4.29	98.6804
Post-intervention	49C	Illumina NextSeq 500	Nextera XT	150	1997580	3995160	6513693	92.0022	54	349524	685966	66.31	4.63	98.6712
Post-intervention	51A	Illumina NextSeq 500	Nextera XT	150	1390458	2780916	6767719	61.6363	54	320020	959868	66.14	5.84	98.6794
Post-intervention	51B	Illumina NextSeq 500	Nextera XT	150	885000	1770000	6790367	39.0995	59	349762	735287	65.96	11.33	98.6854
Post-intervention	51C	Illumina NextSeq 500	Nextera XT	150	1494643	2989286	6878025	65.1921	56	324570	747499	65.88	5.79	98.6265
Post-intervention	51E	Illumina NextSeq 500	Nextera XT	150	1294732	2589464	6884153	56.4223	225	75284	230554	65.88	7.24	98.6131
Post-intervention	51F	Illumina NextSeq 500	Nextera XT	150	3531939	7063878	6879681	154.016	55	365772	641079	65.88	4.33	98.675
Post-intervention	51G	Illumina NextSeq 500	Nextera XT	150	3509400	7018800	6770883	155.492	51	320210	961119	66.14	4.42	98.6804
Post-intervention	51H	Illumina NextSeq 500	Nextera XT	150	2765881	5531762	6878097	120.639	143	95695	272665	65.89	5.22	98.6406
Post-intervention	51I	Illumina NextSeq 500	Nextera XT	150	3530116	7060232	6878690	153.959	66	270144	849841	65.88	3.55	98.6346
Post-intervention	51J	Illumina NextSeq 500	Nextera XT	150	2609488	5218976	6481859	120.775	176	208210	474650	66.37	4.29	98.7123
Post-intervention	51K	Illumina NextSeq 500	Nextera XT	150	2290871	4581742	6459197	106.4	151	213863	580111	66.45	7.11	98.7105
Post-intervention	51L	Illumina NextSeq 500	Nextera XT	150	2429237	4858474	6461739	112.783	150	211709	578422	66.44	7.58	98.7191
Post-intervention	52A	Illumina NextSeq 500	Nextera XT	150	2756030	5512060	6485177	127.492	182	209720	474606	66.37	4.56	98.7058
Post-intervention	52B	Illumina NextSeq 500	Nextera XT	150	2293329	4586658	6314644	108.953	138	186327	482545	66.64	3.76	98.7791
Post-intervention	58	Illumina NextSeq 500	Nextera XT	150	3216636	6433272	6589794	146.437	209	209720	474774	66.3	5.08	98.7195
Post-intervention	62	Illumina NextSeq 500	Nextera XT	150	2168900	4337800	6526297	99.6997	185	185384	541919	66.39	5.07	98.7513
Post-intervention	66A	Illumina NextSeq 500	Nextera XT	150	942056	1884112	6344043	44.5484	152	201409	620118	66.55	10.48	99.5068
Post-intervention	66B	Illumina NextSeq 500	Nextera XT	150	1495102	2990204	6563384	68.3383	194	187114	390619	66.3	5.1	98.7191
Post-intervention	66C	Illumina NextSeq 500	Nextera XT	150	984229	1968458	6560246	45.0088	188	176491	384417	66.3	9.62	98.7061
Post-intervention	68A	Illumina NextSeq 500	Nextera XT	150	1025295	2050590	6683533	46.0218	205	202193	408949	66.24	11.93	98.7035
Post-intervention	68B	Illumina NextSeq 500	Nextera XT	150	1553974	3107948	6579635	70.8538	191	209720	376452	66.31	6.01	98.7341
Post-intervention	68C	Illumina NextSeq 500	Nextera XT	150	1158404	2316808	6580575	52.8102	206	176489	390644	66.31	7.05	98.7489
Post-intervention	72	Illumina NextSeq 500	Nextera XT	150	1438232	2876464	6484657	66.537	179	206919	578429	66.41	6.84	98.7158
Post-intervention	80	Illumina NextSeq 500	Nextera XT	150	978327	1956654	7063609	41.5507	233	195262	486757	65.84	14.88	98.6894
Post-intervention	82A	Illumina NextSeq 500	Nextera XT	150	1246157	2492314	6823479	54.7883	164	260729	583789	65.94	6.34	98.6295
Post-intervention	82B	Illumina NextSeq 500	Nextera XT	150	1141084	2282168	6875717	49.7876	113	215522	581149	65.88	6.1	98.6736
Post-intervention	85A	Illumina NextSeq 500	Nextera XT	150	1975463	3950926	6941275	85.379	109	207806	561858	65.99	4.5	98.6513
Post-intervention	85B	Illumina NextSeq 500	Nextera XT	150	1578177	3156354	6887837	68.7376	127	257828	536375	65.85	4.5	98.6682
Post-intervention	85C	Illumina NextSeq 500	Nextera XT	150	2542943	5085886	6823948	111.795	99	207411	534398	66.08	3.77	98.6721
Post-intervention	93	Illumina NextSeq 500	Nextera XT	150	2507695	5015390	6877147	109.393	109	257828	583797	65.89	3.77	98.6715
Post-intervention	94	Illumina NextSeq 500	Nextera XT	150	3527668	7055336	6876918	153.892	109	257828	581149	65.88	3.59	98.6794
Post-intervention	104	Illumina NextSeq 500	Nextera XT	150	1349810	2699620	6874518	58.9049	110	232560	536333	65.88	5.85	98.6695
Post-intervention	105	Illumina NextSeq 500	Nextera XT	150	2183868	4367736	6875910	95.2834	111	265071	579138	65.88	4.28	98.6645
Post-intervention	108	Illumina NextSeq 500	Nextera XT	150	2496433	4992866	6894078	108.634	118	257828	579272	65.87	3.57	98.6688
Post-intervention	128A	Illumina NextSeq 500	Nextera XT	150	2083061	4166122	6892954	90.6604	119	221977	495449	65.87	4.04	98.6559
Post-intervention	128B	Illumina NextSeq 500	Nextera XT	150	2818691	5637382	7059824	119.777	139	264559	581160	65.71	4.27	98.6636
Post-intervention	129A	Illumina NextSeq 500	Nextera XT	150	2649217	5298434	6891843	115.32	137	265057	579272	65.85	3.91	98.6637
Post-intervention	129B	Illumina NextSeq 500	Nextera XT	150	2291770	4583540	6888935	99.8022	124	257828	522903	65.85	4.08	98.679
Post-intervention	129C	Illumina NextSeq 500	Nextera XT	150	2146964	4293928	6887278	93.5187	120	265030	583784	65.85	4.69	98.6841
Post-intervention	132A	Illumina NextSeq 500	Nextera XT	150	2449328	4898656	7056905	104.125	134	257828	570398	65.71	3.54	98.6641
Post-intervention	132B	Illumina NextSeq 500	Nextera XT	150	2043353	4086706	7056296	86.8736	134	257858	579963	65.71	4.23	98.6752
Post-intervention	161	Illumina NextSeq 500	Nextera XT	150	2478885	4957770	6893524	107.879	134	265051	581007	65.85	3.81	98.6582
Post-intervention	184	Illumina NextSeq 500	Nextera XT	150	2783380	5566760	7065463	118.182	207	200610	519330	65.8	6.68	98.745
Post-intervention	194A	Illumina NextSeq 500	Nextera XT	150	2682602	5365204	6356908	126.599	62	351129	715305	66.54	2.03	99.2318
Post-intervention	194B	Illumina NextSeq 500	Nextera XT	150	4721208	9442416	6354101	222.905	56	383766	715339	66.55	1.92	99.2211
Post-intervention	196	Illumina NextSeq 500	Nextera XT	150	3149358	6298716	6815360	138.629	117	257828	579439	65.89	3.3	98.6562
Post-intervention	198A	Illumina NextSeq 500	Nextera XT	150	2007703	4015406	6833905	88.1357	102	226731	640984	66.07	4.17	98.6685
Post-intervention	198B	Illumina NextSeq 500	Nextera XT	150	1910787	3821574	6833350	83.888	101	211647	495850	66.07	6.84	98.6554
Post-intervention	203A	Illumina NextSeq 500	Nextera XT	150	2313582	4627164	6814618	101.851	124	257828	845987	65.89	4.98	98.6312
Post-intervention	203B	Illumina NextSeq 500	Nextera XT	150	2601896	5203792	6815578	114.527	120	257828	579493	65.89	4.54	98.6896
Post-intervention	203C	Illumina NextSeq 500	Nextera XT	150	3311262	6622524	6801339	146.056	110	175668	488249	65.9	0	98.6414
Post-intervention	203D	Illumina NextSeq 500	Nextera XT	150	3146765	6293530	6814910	138.524	114	264654	580635	65.89	4.32	98.6724
Post-intervention	203E	Illumina NextSeq 500	Nextera XT	150	1620908	3241816	6818889	71.3126	80	326783	740562	65.89	6.37	98.6217
Post-intervention	206	Illumina NextSeq 500	Nextera XT	150	2596566	5193132	6815899	114.287	62	326876	792099	65.89	5.25	98.6379
Post-intervention	211A	Illumina NextSeq 500	Nextera XT	150	2749984	5499968	6923381	119.161	48	757295	1844520	66.1	6.11	98.6677
Post-intervention	211B	Illumina NextSeq 500	Nextera XT	150	1963596	3927192	6925023	85.0652	50	572202	1007045	66.1	6.44	98.642
Post-intervention	214	Illumina NextSeq 500	Nextera XT	150	1815358	3630716	6903663	78.8867	71	269325	638781	65.93	8.63	98.7053
Post-intervention	220A	Illumina NextSeq 500	Nextera XT	150	3535708	7071416	7036937	150.735	116	236630	858442	65.93	6.54	98.6946
Post-intervention	220B	Illumina NextSeq 500	Nextera XT	150	3691449	7382898	6959952	159.115	74	295369	834689	65.88	6.15	98.7132
Post-intervention	222A	Illumina NextSeq 500	Nextera XT	150	2464340	4928680	6972517	106.031	216	257367	796631	65.95	11.21	98.6922
Post-intervention	222B	Illumina NextSeq 500	Nextera XT	150	3068910	6137820	6896079	133.507	72	311923	901530	65.87	5.03	98.6467
Post-intervention	228A	Illumina NextSeq 500	Nextera XT	150	1484205	2968410	7012598	63.4945	76	246756	706804	65.94	9.93	98.6754
Post-intervention	228B	Illumina NextSeq 500	Nextera XT	150	2133424	4266848	7012683	91.2671	63	325221	769426	65.94	6.49	98.683
Post-intervention	228C	Illumina NextSeq 500	Nextera XT	150	1409129	2818258	7014788	60.2639	76	226106	700912	65.94	11.04	98.664
Post-intervention	236A	Illumina NextSeq 500	Nextera XT	150	1071132	2142264	6901845	46.5585	90	266760	630238	65.84	16.01	98.6466
Post-intervention	236B	Illumina NextSeq 500	Nextera XT	150	1094254	2188508	6892510	47.628	71	292511	670541	65.87	12.42	98.6316
Post-intervention	237A	Illumina NextSeq 500	Nextera XT	150	1651111	3302222	6893562	71.8545	62	316081	580265	65.87	6.85	98.616
Post-intervention	240A	Illumina NextSeq 500	Nextera XT	150	1729350	3458700	6895928	75.2335	74	296249	549776	65.87	7.82	98.6699
Post-intervention	240B	Illumina NextSeq 500	Nextera XT	150	2269588	4539176	6897099	98.7192	70	312302	866821	65.87	6.54	98.6607
Post-intervention	254	Illumina NextSeq 500	Nextera XT	150	1403253	2806506	6892416	61.0781	65	321729	692005	65.87	9.02	98.656
Post-intervention	273A	Illumina NextSeq 500	Nextera XT	150	1381422	2762844	6920731	59.8819	46	743581	892105	66.1	7.79	98.6557
Post-intervention	273B	Illumina NextSeq 500	Nextera XT	150	573486	1146972	6912055	24.8907	146	151467	471337	66.11	41.48	98.5729
Post-intervention	273C	Illumina NextSeq 500	Nextera XT	150	2636252	5272504	6922632	114.245	47	482437	876513	66.1	4.94	98.653
Post-intervention	273D	Illumina NextSeq 500	Nextera XT	150	4368528	8737056	6922913	189.307	46	507376	1604291	66.1	4.87	98.6585
Post-intervention	283	Illumina NextSeq 500	Nextera XT	150	3961318	7922636	6449750	184.254	33	722943	1072717	66.38	2.51	98.6522
Post-intervention	286	Illumina NextSeq 500	Nextera XT	150	3061565	6123130	6899948	133.113	76	296246	549512	65.86	5.26	98.6541
Post-intervention	304A	Illumina NextSeq 500	Nextera XT	150	3097254	6194508	6732765	138.008	56	239567	729847	66.03	5.2	98.6798
Post-intervention	304B	Illumina NextSeq 500	Nextera XT	150	4057967	8115934	6732070	180.834	56	332203	961441	66.03	4.87	98.7038
Post-intervention	304C	Illumina NextSeq 500	Nextera XT	150	1395207	2790414	6747809	62.0293	55	232664	692170	66.04	7.23	98.6827
Post-intervention	304D	Illumina NextSeq 500	Nextera XT	150	1909572	3819144	6735313	85.0549	92	174457	723825	66.02	6.58	98.6688
Post-intervention	304E	Illumina NextSeq 500	Nextera XT	150	2850492	5700984	6730386	127.058	61	251044	933748	66.03	5.48	98.7157
Post-intervention	304F	Illumina NextSeq 500	Nextera XT	150	2512822	5025644	6733587	111.953	65	267335	899653	66.03	4.62	98.6887
Post-intervention	305	Illumina NextSeq 500	Nextera XT	150	3687864	7375728	6833131	161.911	44	342130	798233	66.06	3.43	99.2423
Post-intervention	307	Illumina NextSeq 500	Nextera XT	150	4801270	9602540	6784761	212.296	55	269969	822349	66.09	4.39	98.6725
Post-intervention	318	Illumina NextSeq 500	Nextera XT	150	4971787	9943574	7171299	207.987	67	334398	910356	65.65	4.7	98.661
Post-intervention	324A	Illumina NextSeq 500	Nextera XT	150	3055545	6111090	7173767	127.78	64	365773	596090	65.65	4.32	98.6425
Post-intervention	324B	Illumina NextSeq 500	Nextera XT	150	3167410	6334820	7170745	132.514	69	267604	852123	65.65	5.06	98.6384
Post-intervention	324C	Illumina NextSeq 500	Nextera XT	150	2349928	4699856	7175064	98.254	80	267792	639922	65.64	5.35	98.6208
Post-intervention	324D	Illumina NextSeq 500	Nextera XT	150	4382322	8764644	7169943	183.362	64	324432	742920	65.65	4.77	98.6304
Post-intervention	324E	Illumina NextSeq 500	Nextera XT	150	4310600	8621200	7150675	180.847	67	320962	640662	65.67	4.29	98.6492
Post-intervention	324F	Illumina NextSeq 500	Nextera XT	150	2228459	4456918	7152408	93.4703	72	266329	589414	65.67	4.99	98.62
Post-intervention	324G	Illumina NextSeq 500	Nextera XT	150	3705174	7410348	7150182	155.458	63	327164	589484	65.67	4.41	98.6454
Post-intervention	324H	Illumina NextSeq 500	Nextera XT	150	2537432	5074864	7150005	106.466	65	266523	709709	65.67	5.08	98.6536
Post-intervention	324I	Illumina NextSeq 500	Nextera XT	150	4408109	8816218	7150983	184.93	67	302954	792677	65.67	4.13	98.6302
Post-intervention	324J	Illumina NextSeq 500	Nextera XT	150	6480361	12960722	7152656	271.802	67	277963	640125	65.67	3.51	98.6527
Post-intervention	327A	Illumina NextSeq 500	Nextera XT	150	4300957	8601914	6431775	200.611	47	406717	719018	66.31	3.37	99.2041
Post-intervention	327B	Illumina NextSeq 500	Nextera XT	150	5665901	11331802	6434907	264.148	52	406774	683245	66.31	3.64	99.1715
Post-intervention	352A	Illumina NextSeq 500	Nextera XT	150	7478946	14957892	6935229	323.52	52	504557	1691652	66.1	4.93	98.6437
Post-intervention	352B	Illumina NextSeq 500	Nextera XT	150	3615021	7230042	6932722	156.433	52	574797	1722751	66.1	5.44	98.6493
Post-intervention	357	Illumina NextSeq 500	Nextera XT	150	4691865	9383730	6824141	206.262	72	323883	995210	66.01	6.01	98.7163
Post-intervention	66_ENV	Illumina NextSeq 500	Nextera XT	150	3681695	7363390	7048988	156.69	72	313209	792575	65.72	4.68	98.62
Post-intervention	68_ENV	Illumina NextSeq 500	Nextera XT	150	4335937	8671874	7049171	184.53	74	266399	641293	65.72	4.34	98.5963
Post-intervention	78_ENV	Illumina NextSeq 500	Nextera XT	150	5410164	10820328	6873700	236.125	97	331666	878918	66.02	4.24	98.6664
* Average Nucelotide Identity analysis: reference Pseudomonas aeruginosa PAO1 (NC_002516.2)
