# Supplementary material for: High-Risk International Clones of Carbapenem-Nonsusceptible Pseudomonas aeruginosa Endemic to Indonesian Intensive Care Units: Impact of a Multifaceted Infection Control Intervention Analyzed at the Genomic Level
Source: mBio. 2019 Nov 12;10(6):e02384-19. doi: 10.1128/mBio.02384-19 (PMC6851282; doi:10.1128/mBio.02384-19)
Supplement: TABLE S4 [file mBio.02384-19-st004.xlsx]

## Sheet: Direct mut. resistome
MUTATIONS CONFERRING ANTIMICROBIAL RESISTANCE
Identification	included	ST	β-lactams							Aminoglycosides							Quinolones				Polymyxins
			ampC (PA4110)	PBP1A (PA5045)	PBP1B (PA4700)	PBP2 (PA4003)	PBP3 (PA4418)	PBP3A (PA2272)	oprD (PA0958)	galU (PA2023)	fusA2 (PA2071)	nuoG (PA2642)	capD (PA3141)	rplB (PA4260)	fusA1 (PA4266)	rplY (PA4671)	gyrB (PA0004)	gyrA (PA3168)	parC (PA4964)	parE (PA4967)	oprH (PA1178)	PhoP (PA1179)	phoQ (PA1180)	parS (PA1798)	parR (PA1799)	cprR (PA3077)	cprS (PA3078)	colS (PA4380)	colR (PA4381)	lpxC (PA4406)	pagL (PA4661)	PA4773	PA4774	PA4775	pmrA/basR (PA4776)	pmrB/basS (PA4777)
6B	Y	235	G27D, A97V, T105A, V205L, G391A		L353Q, S25G			A104P, V466I	G425A, A315G, R310E, V189T, EP185QG, F170L, K115T, T103S		S176A, A197D, G695A	S468A, T484A, K518N, K585R				A123S		T83I	S87L	D533E			Y85F	H398R, D249N	S170N, L153R		T16S, E386D				V145I		L26V, T271A	G31S, A51E, R89S, GE152DD	L71R	SRA2PRT, G68S, Y345H, G362S
6A	Y	357	P7S, T105A, V205L, G391A		L353Q, S108N, S25G			A104P	Q424E, Q301E, K296Q, A281G, T276A, N262T, S240T, E230K, I210A, E202Q, V189T, EP185QG, V127L, SGK57EGR		Q161L, S176A, A197D, G695A	S468A, T484A, K518N, K585R				A123S		T83I	P752T, S87L	D533E		not found		H398R, A13T	S170N, L153R		T16S				V145I		C161S, A165T, V217I, S244A, T271A, E277D, P326A	AVN12VAT, A16S, SAADG27PGASS, T39N, V49L, I54S, S57G, E61K, E64D, V67G, D69N, N77S, T104P, V123I, R131Q, GE152DD		SRA2PRT, V15I, G68S, Y345H
19	Y	823	P7S, G27D, T105A, Q155R, V205L, G391A	I418V	L353Q, S25G			A104P, S518L	G425A, A315G, R310E, V189T, EP185QG, F170L, K115T, T103S		S176A, K573T, G695A	T484A, K585R, R639K				A123S		T83I	S87L	D533E	not found			H398R, A395T	S170N, L153R		T16S, A20V, R310H, E423K						T271A, R285L	G31S, A46V, GE152DD, A197V		SRA2PRT, V15I, G68S, Y345H
34	Y	235	G27D, A97V, T105A, V205L, G391A		L353Q, S25G			A104P, V466I	G425A, A315G, R310E, V189T, EP185QG, F170L, K115T, T103S		S176A, A197D, G695A	S468A, T484A, K518N, K585R				A123S		T83I	S87L	D533E			Y85F	H398R, D249N	S170N, L153R		T16S, E386D				V145I		L26V, T271A	G31S, A51E, R89S, GE152DD	L71R	SRA2PRT, G68S, Y345H, G362S
46D	N	235	G27D, A97V, T105A, V205L, G391A		L353Q, S25G			A104P, V466I	G425A, A315G, R310E, V189T, EP185QG, F170L, K115T, T103S		S176A, A197D, G695A	S468A, T484A, K518N, K585R				A123S		T83I	S87L	D533E			Y85F	H398R, D249N	S170N, L153R		T16S, E386D				V145I		L26V, T271A	G31S, A51E, R89S, GE152DD	L71R	SRA2PRT, G68S, Y345H, G362S
46B	N	235	G27D, A97V, T105A, V205L, G391A		L353Q, S25G			A104P, V466I	G425A, A315G, R310E, V189T, EP185QG, F170L, K115T, T103S		S176A, A197D, G695A	S468A, T484A, K518N, K585R				A123S		T83I	S87L	D533E			Y85F	H398R, D249N	S170N, L153R		T16S, E386D				V145I		L26V, T271A	G31S, A51E, R89S, GE152DD	L71R	SRA2PRT, G68S, Y345H, G362S
46A	Y	357	P7S, T105A, V205L, G391A	T256P	L353Q, S108N, S25G			A104P	Q301E, K296Q, A281G, T276A, N262T, S240T, E230K, I210A, E202Q, V189T, EP185QG, V127L, SGK57EGR		Q161L, S176A, A197D, G695A	S468A, T484A, K518N, K585R				A123S		T83I	P752T, S87L	D533E		not found		H398R, A13T	S170N, L153R		T16S				V145I		C161S, A165T, V217I, S244A, T271A, E277D, P326A	AVN12VAT, A16S, SAADG27PGASS, T39N, V49L, I54S, S57G, E61K, E64D, V67G, D69N, N77S, T104P, V123I, R131Q, GE152DD		SRA2PRT, V15I, G68S, Y345H
46E	N	235	G27D, A97V, T105A, V205L, G391A		L353Q, S25G			A104P, V466I	G425A, A315G, R310E, V189T, EP185QG, F170L, K115T, T103S		S176A, A197D, G695A	S468A, T484A, K518N, K585R				A123S		T83I	S87L	D533E			Y85F	H398R, D249N	S170N, L153R		T16S, E386D				V145I		L26V, T271A	G31S, A51E, R89S, GE152DD	L71R	SRA2PRT, G68S, Y345H, G362S
46F	N	235	G27D, A97V, T105A, V205L, G391A		L353Q, S25G			A104P, V466I	G425A, A315G, R310E, V189T, EP185QG, F170L, K115T, T103S		S176A, A197D, G695A	S468A, T484A, K518N, K585R				A123S		T83I	S87L	D533E			Y85F	H398R, D249N	S170N, L153R		T16S, E386D				V145I		L26V, T271A	G31S, A51E, R89S, GE152DD	L71R	SRA2PRT, G68S, Y345H, G362S
46C	N	235	G27D, A97V, T105A, V205L, G391A		L353Q, S25G			A104P, V466I	G425A, A315G, R310E, V189T, EP185QG, F170L, K115T, T103S		S176A, A197D, G695A	S468A, T484A, K518N, K585R				A123S		T83I	S87L	D533E			Y85F	H398R, D249N	S170N, L153R		T16S, E386D				V145I		L26V, T271A	G31S, A51E, R89S, GE152DD	L71R	SRA2PRT, G68S, Y345H, G362S
46G	N	235	G27D, A97V, T105A, V205L, G391A		L353Q, S25G			A104P, V466I	G425A, A315G, R310E, V189T, EP185QG, F170L, K115T, T103S		S176A, A197D, G695A	S468A, T484A, K518N, K585R				A123S		T83I	S87L	D533E			Y85F	H398R, D249N	S170N, L153R		T16S, E386D				V145I		L26V, T271A	G31S, A51E, R89S, GE152DD	L71R	SRA2PRT, G68S, Y345H, G362S
48C	N	235	G27D, A97V, T105A, V205L, G391A		L353Q, S25G			A104P, V466I	G425A, A315G, R310E, V189T, EP185QG, F170L, K115T, T103S		S176A, A197D, G695A	S468A, T484A, K518N, K585R				A123S		T83I	S87L	D533E			Y85F	H398R, D249N	S170N, L153R		T16S, E386D				V145I		L26V, T271A	G31S, A51E, R89S, GE152DD	L71R	SRA2PRT, G68S, Y345H, G362S
48A	Y	235	G27D, A97V, T105A, V205L, G391A		L353Q, S25G			A104P, V466I	G425A, A315G, R310E, V189T, EP185QG, F170L, K115T, T103S		S176A, A197D, G695A	S468A, T484A, K518N, K585R				A123S		T83I	S87L	D533E			Y85F	H398R, D249N	S170N, L153R		T16S, E386D				V145I		L26V, T271A	G31S, A51E, R89S, GE152DD	L71R	SRA2PRT, G68S, Y345H, G362S
48B	N	235	G27D, A97V, T105A, V205L, G391A		L353Q, S25G			A104P, V466I	G425A, A315G, R310E, V189T, EP185QG, F170L, K115T, T103S		S176A, A197D, G695A	S468A, T484A, K518N, K585R				A123S		T83I	S87L	D533E			Y85F	H398R, D249N	S170N, L153R		T16S, E386D				V145I		L26V, T271A	G31S, A51E, R89S, GE152DD	L71R	SRA2PRT, G68S, Y345H, G362S
71	Y	244	R79Q, T105A	E245D	S96N		A24G				G695A	T484A									not found	not found		H398R							V145I				L71R
83A	Y	235	G27D, A97V, T105A, V205L, G391A		L353Q, S25G			A104P, V466I	G425A, A315G, R310E, V189T, EP185QG, F170L, K115T, T103S		S176A, A197D, G695A	S468A, T484A, K518N, K585R				A123S		T83I	S87L	D533E			Y85F	H398R, D249N	S170N, L153R		T16S, E386D				V145I		L26V, T271A	G31S, A51E, R89S, GE152DD	L71R	SRA2PRT, G68S, Y345H, G362S
83B	N	235	G27D, A97V, T105A, V205L, G391A		L353Q, S25G			A104P, V466I	G425A, A315G, R310E, V189T, EP185QG, F170L, K115T, T103S		S176A, A197D, G695A	S468A, T484A, K518N, K585R				A123S		T83I	S87L	D533E			Y85F	H398R, D249N	S170N, L153R		T16S, E386D				V145I		L26V, T271A	G31S, A51E, R89S, GE152DD	L71R	SRA2PRT, G68S, Y345H, G362S
87	Y	235	G27D, A97V, T105A, V205L, G391A		L353Q, S25G			A104P, V466I	G425A, A315G, R310E, V189T, EP185QG, F170L, K115T, T103S		S176A, A197D, G695A	S468A, T484A, K518N, K585R				A123S		T83I	S87L	D533E			Y85F	H398R, D249N	S170N, L153R		T16S, E386D				V145I		L26V, T271A	G31S, A51E, R89S, GE152DD	L71R	SRA2PRT, G68S, Y345H, G362S
93A	Y	244	R79Q, T105A	E245D	S96N		A24G	A104P			G695A	T484A						T83I			not found	not found		H398R							V145I				L71R
93C	N	823	P7S, G27D, T105A, Q155R, V205L, G391A	I418V	L353Q, S25G			A104P, S518L	G425A, A315G, R310E, V189T, EP185QG, F170L, K115T, T103S		S176A, K573T, G695A	T484A, K585R, R639K				A123S		T83I	S87L	D533E	not found			H398R, A395T	S170N, L153R		T16S, A20V, R310H, E423K						T271A, R285L	G31S, A46V, GE152DD, A197V		SRA2PRT, V15I, G68S, Y345H
93B	Y	823	P7S, G27D, T105A, Q155R, V205L, G391A	I418V	L353Q, S25G			A104P, S518L	G425A, A315G, R310E, V189T, EP185QG, F170L, K115T, T103S		S176A, K573T, G695A	T484A, K585R, R639K				A123S		T83I	S87L	D533E	not found			H398R, A395T	S170N, L153R		T16S, A20V, R310H, E423K						T271A, R285L	G31S, A46V, GE152DD, A197V		SRA2PRT, V15I, G68S, Y345H
95	Y	235	G27D, A97V, T105A, V205L, G391A		L353Q, S25G			A104P, V466I	G425A, A315G, R310E, V189T, EP185QG, F170L, K115T, T103S		S176A, A197D, G695A	S468A, T484A, K518N, K585R				A123S		T83I	S87L	D533E			Y85F	H398R, D249N	S170N, L153R		T16S, E386D				V145I		L26V, T271A	G31S, A51E, R89S, GE152DD	L71R	SRA2PRT, G68S, Y345H, G362S
98H	N	446	G27D, T105A, V205L, G391A	I418V	L353Q, S25G			A104P	G425A, A315G, R310E, V189T, EP185QG, F170L, K115T, T103S		S176A, A197D, G695A	T484A, K585R, R639K				A123S			A587T	D533E				H398R, A168T	S170N, L153R						V145I		T271A	G15R, G31S, G152D	L71R	Y345H
98G	N	823	P7S, G27D, T105A, Q155R, V205L, G391A	I418V	L353Q, S25G			A104P, S518L	G425A, A315G, R310E, V189T, EP185QG, F170L, K115T, T103S		S176A, K573T, G695A	T484A, K585R, R639K				A123S		T83I	S87L	D533E	not found			H398R, A395T	S170N, L153R		T16S, A20V, R310H, E423K						T271A, R285L	G31S, A46V, GE152DD, A197V		SRA2PRT, V15I, G68S, Y345H
98I	N	446	G27D, T105A, V205L, G391A	I418V	L353Q, S25G			A104P	G425A, A315G, R310E, V189T, EP185QG, F170L, K115T, T103S		S176A, A197D, G695A	T484A, K585R, R639K				A123S			A587T	D533E				H398R, A168T	S170N, L153R						V145I		T271A	G15R, G31S, G152D	L71R	Y345H
98K	N	446	G27D, T105A, V205L, G391A	I418V	L353Q, S25G			A104P	G425A, A315G, R310E, V189T, EP185QG, F170L, K115T, T103S		S176A, A197D, G695A	T484A, K585R, R639K				A123S			A587T	D533E				H398R, A168T	S170N, L153R						V145I		T271A	G15R, G31S, G152D	L71R	Y345H
98F	N	446	G27D, T105A, V205L, G391A	I418V	L353Q, S25G			A104P	G425A, A315G, R310E, V189T, EP185QG, F170L, K115T, T103S		S176A, A197D, G695A	T484A, K585R, R639K				A123S			A587T	D533E				H398R, A168T	S170N, L153R						V145I		T271A	G15R, G31S, G152D	L71R	Y345H
98D	N	446	G27D, T105A, V205L, G391A	I418V	L353Q, S25G			A104P	G425A, A315G, R310E, V189T, EP185QG, F170L, K115T, T103S		S176A, A197D, G695A	T484A, K585R, R639K				A123S			A587T	D533E				H398R, A168T	S170N, L153R						V145I		T271A	G15R, G31S, G152D	L71R	Y345H
98B	N	446	G27D, T105A, V205L, G391A	I418V	L353Q, S25G			A104P	G425A, A315G, R310E, V189T, EP185QG, F170L, K115T, T103S		S176A, A197D, G695A	T484A, K585R, R639K				A123S			A587T	D533E				H398R, A168T	S170N, L153R						V145I		T271A	G15R, G31S, G152D	L71R	Y345H
98A	Y	446	G27D, T105A, V205L, G391A	I418V	L353Q, S25G			A104P	G425A, A315G, R310E, V189T, EP185QG, F170L, K115T, T103S		S176A, A197D, G695A	T484A, K585R, R639K				A123S			A587T	D533E				H398R, A168T	S170N, L153R						V145I		T271A	G15R, G31S, G152D	L71R	Y345H
98C	N	446	G27D, T105A, V205L, G391A	I418V	L353Q, S25G			A104P	G425A, A315G, R310E, V189T, EP185QG, F170L, K115T, T103S		S176A, A197D, G695A	T484A, K585R, R639K				A123S			A587T	D533E				H398R, A168T	S170N, L153R						V145I		T271A	G15R, G31S, G152D	L71R	Y345H
98E	N	446	G27D, T105A, V205L, G391A	I418V	L353Q, S25G			A104P	G425A, A315G, R310E, V189T, EP185QG, F170L, K115T, T103S		S176A, A197D, G695A	T484A, K585R, R639K				A123S			A587T	D533E				H398R, A168T	S170N, L153R						V145I		T271A	G15R, G31S, G152D	L71R	Y345H
98J	N	446	G27D, T105A, V205L, G391A	I418V	L353Q, S25G			A104P	G425A, A315G, R310E, V189T, EP185QG, F170L, K115T, T103S		S176A, A197D, G695A	T484A, K585R, R639K				A123S			A587T	D533E				H398R, A168T	S170N, L153R						V145I		T271A	G15R, G31S, G152D	L71R	Y345H
101A	Y	235	G27D, A97V, T105A, V205L, G391A		L353Q, S25G			A104P, V466I	G425A, A315G, R310E, V189T, EP185QG, F170L, K115T, T103S		S176A, A197D, G695A	S468A, T484A, K518N, K585R				A123S		T83I	S87L	D533E			Y85F	H398R, A149T	S170N, L153R		T16S, E386D				V145I		L26V, T271A	G31S, A51E, R89S, GE152DD	L71R	SRA2PRT, G68S, Y345H, G362S
101B	N	235	G27D, A97V, T105A, V205L, G391A		L353Q, S25G			A104P, V466I	G425A, A315G, R310E, V189T, EP185QG, F170L, K115T, T103S		S176A, A197D, G695A	S468A, T484A, K518N, K585R				A123S		T83I	S87L	D533E			Y85F	H398R, A149T	S170N, L153R		T16S, E386D				V145I		L26V, T271A	G31S, A51E, R89S, GE152DD	L71R	SRA2PRT, G68S, Y345H, G362S
128	Y	446	G27D, T105A, V205L, G391A	I418V	L353Q, S25G			A104P	G425A, A315G, R310E, V189T, EP185QG, F170L, K115T, T103S		S176A, A197D, G695A	T484A, K585R, R639K				A123S			A587T	D533E				H398R, A168T	S170N, L153R						V145I		T271A	G15R, G31S, G152D	L71R	Y345H
141B	N	235	G27D, A97V, T105A, V205L, G391A		L353Q, S25G			A104P, V466I	G425A, A315G, R310E, V189T, EP185QG, F170L, K115T, T103S		S176A, A197D, G695A	S468A, T484A, K518N, K585R				A123S		T83I	S87L	D533E			Y85F	H398R, D249N	S170N, L153R		T16S, E386D				V145I		L26V, T271A	G31S, A51E, R89S, GE152DD	L71R	SRA2PRT, G68S, Y345H, G362S
141A	Y	235	G27D, A97V, T105A, V205L, G391A		L353Q, S25G			A104P, V466I	G425A, A315G, R310E, V189T, EP185QG, F170L, K115T, T103S		S176A, A197D, G695A	S468A, T484A, K518N, K585R				A123S		T83I	S87L	D533E			Y85F	H398R, D249N	S170N, L153R		T16S, E386D				V145I		L26V, T271A	G31S, A51E, R89S, GE152DD	L71R	SRA2PRT, G68S, Y345H, G362S
141C	N	235	G27D, A97V, T105A, V205L, G391A		L353Q, S25G			A104P, V466I	G425A, A315G, R310E, V189T, EP185QG, F170L, K115T, T103S		S176A, A197D, G695A	S468A, T484A, K518N, K585R				A123S		T83I	S87L	D533E			Y85F	H398R, D249N	S170N, L153R		T16S, E386D				V145I		L26V, T271A	G31S, A51E, R89S, GE152DD	L71R	SRA2PRT, G68S, Y345H, G362S
162B	Y	2951	T105A	R606S	L353Q			A104P	F170L, K115T, T103S		S176A, Q601H, G695A	T484A										not found		H398R											L71R	Y345H
162A	Y	823	P7S, G27D, T105A, Q155R, V205L, G391A	I418V	L353Q, S25G			A104P, S518L	G425A, A315G, R310E, V189T, EP185QG, F170L, K115T, T103S		S176A, K573T, G695A	T484A, K585R, R639K				A123S		T83I	S87L	D533E	not found			H398R, A395T	S170N, L153R		T16S, A20V, R310H, E423K						T271A, R285L	G31S, A46V, GE152DD, A197V		SRA2PRT, V15I, G68S, Y345H
166C	N	235	G27D, A97V, T105A, V205L, G391A		L353Q, S25G			A104P, V466I	G425A, A315G, R310E, V189T, EP185QG, F170L, K115T, T103S		S176A, A197D, G695A	S468A, T484A, K518N, K585R				A123S		T83I		D533E, S457R			Y85F	H398R	S170N, L153R		T16S, E386D				V145I		L26V, T271A	G31S, A51E, R89S, GE152DD	L71R	SRA2PRT, G68S, Y345H, G362S
166B	N	235	G27D, A97V, T105A, V205L, G391A		L353Q, S25G			A104P, V466I	G425A, A315G, R310E, V189T, EP185QG, F170L, K115T, T103S		S176A, A197D, G695A	S468A, T484A, K518N, K585R				A123S		T83I		D533E, S457R			Y85F	H398R	S170N, L153R		T16S, E386D				V145I		L26V, T271A	G31S, A51E, R89S, GE152DD	L71R	SRA2PRT, G68S, Y345H, G362S
166A	Y	235	G27D, A97V, T105A, V205L, G391A		L353Q, S25G			A104P, V466I	G425A, A315G, R310E, V189T, EP185QG, F170L, K115T, T103S		S176A, A197D, G695A	S468A, T484A, K518N, K585R				A123S		T83I		D533E, S457R			Y85F	H398R	S170N, L153R		T16S, E386D				V145I		L26V, T271A	G31S, A51E, R89S, GE152DD	L71R	SRA2PRT, G68S, Y345H, G362S
175	Y	823	P7S, G27D, T105A, Q155R, V205L, G391A	I418V	L353Q, S25G			A104P, S518L	G425A, A315G, R310E, V189T, EP185QG, F170L, K115T, T103S		S176A, K573T, G695A	T484A, K585R, R639K				A123S		T83I	S87L	D533E	not found			H398R, A395T	S170N, L153R		T16S, A20V, R310H, E423K						T271A, R285L	G31S, A46V, GE152DD, A197V		SRA2PRT, V15I, G68S, Y345H
176A	Y	235	G27D, A97V, T105A, V205L, G391A		L353Q, S25G			A104P, V466I	G425A, A315G, R310E, V189T, EP185QG, F170L, K115T, T103S		S176A, A197D, G695A	S468A, T484A, K518N, K585R				A123S		T83I	S87L	D533E			Y85F	H398R, A149T	S170N, L153R		T16S, E386D				V145I		L26V, T271A	G31S, A51E, R89S, GE152DD	L71R	SRA2PRT, G68S, Y345H, G362S
179	Y	235	G27D, A97V, T105A, V205L, G391A		L353Q, S25G			A104P, V466I	G425A, A315G, R310E, V189T, EP185QG, F170L, K115T, T103S		S176A, A197D, G695A	S468A, T484A, K518N, K585R				A123S		T83I	S87L	D533E			Y85F	H398R, A149T	S170N, L153R		T16S, E386D				V145I		L26V, T271A	G31S, A51E, R89S, GE152DD	L71R	SRA2PRT, G68S, Y345H, G362S
201	Y	235	G27D, A97V, T105A, V205L, G391A		L353Q, S25G			A104P, V466I	G425A, A315G, R310E, V189T, EP185QG, F170L, K115T, T103S		S176A, A197D, G695A	S468A, T484A, K518N, K585R				A123S		T83I	S87L	D533E			Y85F	H398R, A149T	S170N, L153R		T16S, E386D				V145I		L26V, T271A	G31S, A51E, R89S, GE152DD	L71R	SRA2PRT, G68S, Y345H, G362S
205	Y	235	G27D, A97V, T105A, V205L, G391A		L353Q, S25G			A104P, V466I	G425A, A315G, R310E, V189T, EP185QG, F170L, K115T, T103S		S176A, A197D, G695A	S468A, T484A, K518N, K585R				A123S		T83I	S87L	D533E			Y85F	H398R, D249N	S170N, L153R		T16S, E386D				V145I		L26V, T271A	G31S, A51E, R89S, GE152DD	L71R	SRA2PRT, G68S, Y345H, G362S
233A	Y	620	T21A, T105A, V205L, A351T, G391A		L353Q, S25G		N117S	A104P	G425A, A315G, R310E, V189T, EP185QG, F170L, K115T, T103S		Q161L, S176A, A197D, K306R, G695A	S468A, T484A, K585R, R639K, H650N			N178S	A123S			P752T	D533E		not found		H398R, R356L, D96G	S170N, L153R		T16S, V159I						C161S, A165T, V217I, T271A	G31S, GETA152DDTQ, N285K		SRA2PRT, V15I, G68S, A129T, Y345H
233B	Y	620	T21A, T105A, V205L, A351T, G391A		L353Q, S25G		N117S	A104P	G425A, V189T, EP185QG, F170L, K115T, T103S		Q161L, S176A, A197D, K306R, G695A	S468A, T484A, K585R, R639K			N178S	A123S			P752T	D533E		not found		H398R, R356L	S170N, L153R		T16S, V159I						C161S, A165T, V217I, T271A	G31S, GETA152DDTQ, N285K		SRA2PRT, V15I, G68S, A129T, Y345H
237A	Y	235	G27D, A97V, T105A, V205L, G391A		L353Q, S25G			A104P, V466I	G425A, A315G, R310E, V189T, EP185QG, F170L, K115T, T103S		S176A, A197D, G695A	S468A, T484A, K518N, K585R				A123S		T83I	S87L	D533E			Y85F	H398R, D249N	S170N, L153R		T16S, E386D				V145I		L26V, T271A	G31S, A51E, R89S, GE152DD	L71R	SRA2PRT, G68S, Y345H, G362S
237C	N	235	G27D, A97V, T105A, V205L, G391A		L353Q, S25G			A104P, V466I	G425A, A315G, R310E, V189T, EP185QG, F170L, K115T, T103S		S176A, A197D, G695A	S468A, T484A, K518N, K585R				A123S		T83I	S87L	D533E			Y85F	H398R, D249N	S170N, L153R		T16S, E386D				V145I		L26V, T271A	G31S, A51E, R89S, GE152DD	L71R	SRA2PRT, G68S, Y345H, G362S
237B	N	235	G27D, A97V, T105A, V205L, G391A		L353Q, S25G			A104P, V466I	G425A, A315G, R310E, V189T, EP185QG, F170L, K115T, T103S		S176A, A197D, G695A	S468A, T484A, K518N, K585R				A123S		T83I	S87L	D533E			Y85F	H398R, D249N	S170N, L153R		T16S, E386D				V145I		L26V, T271A	G31S, A51E, R89S, GE152DD	L71R	SRA2PRT, G68S, Y345H, G362S
247	Y	274	T21A, T105A, G391A		S25G			A104P	R310G, Q301E, K296Q, A281G, A267S, N262T, S240T, E230K, I210A, E202Q, SGK57EGR, D43N		G695A	T484A	A165V, S51G				H148N					not found		H398R, A82T										R131Q, A270V	L71R	Y345H
256A	Y	235	G27D, A97V, T105A, V205L, G391A		L353Q, S25G			A104P, V466I	G425A, A315G, R310E, V189T, EP185QG, F170L, K115T, T103S		S176A, A197D, G695A	S468A, T484A, K518N, K585R				A123S		T83I	S87L	D533E			Y85F	H398R, A149T	S170N, L153R		T16S, E386D				V145I		L26V, T271A	G31S, A51E, R89S, GE152DD	L71R	SRA2PRT, G68S, Y345H, G362S
256E	N	235	G27D, A97V, T105A, V205L, G391A		L353Q, S25G			A104P, V466I	G425A, A315G, R310E, V189T, EP185QG, F170L, K115T, T103S		S176A, A197D, G695A	S468A, T484A, K518N, K585R				A123S		T83I	S87L	D533E			Y85F	H398R, A149T	S170N, L153R		T16S, E386D				V145I		L26V, T271A	G31S, A51E, R89S, GE152DD	L71R	SRA2PRT, G68S, Y345H, G362S
256B	N	235	G27D, A97V, T105A, V205L, G391A		L353Q, S25G			A104P, V466I	G425A, A315G, R310E, V189T, EP185QG, F170L, K115T, T103S		S176A, A197D, G695A	S468A, T484A, K518N, K585R				A123S		T83I	S87L	D533E			Y85F	H398R, A149T	S170N, L153R		T16S, E386D				V145I		L26V, T271A	G31S, A51E, R89S, GE152DD	L71R	SRA2PRT, G68S, Y345H, G362S
256D	N	235	G27D, A97V, T105A, V205L, G391A		L353Q, S25G			A104P, V466I	G425A, A315G, R310E, V189T, EP185QG, F170L, K115T, T103S		S176A, A197D, G695A	S468A, T484A, K518N, K585R				A123S		T83I	S87L	D533E			Y85F	H398R, A149T	S170N, L153R		T16S, E386D				V145I		L26V, T271A	G31S, A51E, R89S, GE152DD	L71R	SRA2PRT, G68S, Y345H, G362S
256C	N	235	G27D, A97V, T105A, V205L, G391A		L353Q, S25G			A104P, V466I	G425A, A315G, R310E, V189T, EP185QG, F170L, K115T, T103S		S176A, A197D, G695A	S468A, T484A, K518N, K585R				A123S		T83I	S87L	D533E			Y85F	H398R, A149T	S170N, L153R		T16S, E386D				V145I		L26V, T271A	G31S, A51E, R89S, GE152DD	L71R	SRA2PRT, G68S, Y345H, G362S
256F	N	235	G27D, A97V, T105A, V205L, G391A		L353Q, S25G			A104P, V466I	G425A, A315G, R310E, V189T, EP185QG, F170L, K115T, T103S		S176A, A197D, G695A	S468A, T484A, K518N, K585R				A123S		T83I	S87L	D533E			Y85F	H398R, A149T	S170N, L153R		T16S, E386D				V145I		L26V, T271A	G31S, A51E, R89S, GE152DD	L71R	SRA2PRT, G68S, Y345H, G362S
258	Y	235	G27D, A97V, T105A, V205L, G391A		L353Q, S25G			A104P, V466I	G425A, A315G, R310E, V189T, EP185QG, F170L, K115T, T103S		S176A, A197D, G695A	S468A, T484A, K518N, K585R				A123S		T83I	S87L	D533E			Y85F	H398R, D249N	S170N, L153R		T16S, E386D				V145I		L26V, T271A	G31S, A51E, R89S, GE152DD	L71R	SRA2PRT, G68S, Y345H, G362S
265	Y	3277	P7S, T21A, T105A, V205L, V356I, G391A	I418V	L353Q, P95L, S25G			A104P	G425A, A315G, R310E, V189T, EP185QG, F170L, K115T, T103S		S176A, A197D, G695A	S468A, T484A, K585R, R639K	A165V		T671A	A123S	D682E			D533E, A176V	not found			H398R	S170N, L153R		T16S, A20V, R310H, G392D, E423K						V217I, T271A	G31S, A46V, GE152DD, A197V		SRA2PRT, V6A, V15I, G68S, Y345H
275A	Y	1189	T21A, T105A, G391A		F234L			A104P, I143L	F170L, K115T, T103S, D43N		S176A, G695A	T484A							E513D	I57V		not found		H398R									A197S, T271A	T104P	L71R	SRA2PRT, D70N, H340R, Y345H
275B	N	1189	T21A, T105A, G391A		F234L			A104P, I143L	F170L, K115T, T103S, D43N		S176A, G695A	T484A							E513D	I57V		not found		H398R									A197S, T271A	T104P	L71R	SRA2PRT, D70N, H340R, Y345H
294	Y	235	G27D, A97V, T105A, V205L, G391A		L353Q, S25G			A104P, V466I	G425A, A315G, R310E, V189T, EP185QG, F170L, K115T, T103S		S176A, A197D, G695A	S468A, T484A, K518N, K585R				A123S		T83I	S87L	D533E			Y85F	H398R, A149T	S170N, L153R		T16S, E386D				V145I		L26V, T271A	G31S, A51E, R89S, GE152DD	L71R	SRA2PRT, G68S, Y345H, G362S
312	Y	235	G27D, A97V, T105A, V205L, G391A		L353Q, S25G			A104P, V466I	G425A, A315G, R310E, V189T, EP185QG, F170L, K115T, T103S		S176A, A197D, G695A	S468A, T484A, K518N, K585R				A123S		T83I	S87L	D533E			Y85F	H398R, A149T	S170N, L153R		T16S, E386D				V145I		L26V, T271A	G31S, A51E, R89S, GE152DD	L71R	SRA2PRT, G68S, Y345H, G362S
318	Y	235	G27D, A97V, T105A, V205L, G391A		L353Q, S25G			A104P, V466I	G425A, A315G, R310E, V189T, EP185QG, F170L, K115T, T103S		S176A, A197D, G695A	S468A, T484A, K518N, K585R				A123S		T83I	S87L	D533E			Y85F	H398R, A149T	S170N, L153R		T16S, E386D				V145I		L26V, T271A	G31S, A51E, R89S, GE152DD	L71R	SRA2PRT, G68S, Y345H, G362S
317	Y	823	P7S, G27D, T105A, Q155R, V205L, G391A	I418V	L353Q, S25G			A104P, S518L	G425A, A315G, R310E, V189T, EP185QG, F170L, K115T, T103S		S176A, K573T, G695A	T484A, K585R, R639K				A123S		T83I	S87L	D533E	not found			H398R, A395T	S170N, L153R		T16S, A20V, R310H, E423K						T271A, R285L	G31S, A46V, GE152DD, A197V		SRA2PRT, V15I, G68S, Y345H
335	Y	253	G27D, A55T, T105A, Q155R, V205L, G391A	I418T, N622K	A692T, L353Q, S25G			A104P	G425A, A315G, R310E, V189T, EP185QG, F170L, K115T, T103S		not found	S468A, T484A, A489V, K585R, R639K	A165V			A123S				D533E	not found			H398R	S170N, L153R		T16S, D32N, G282A, E386D			V33M			T271A	G31S, V49L, I54S, S57G, E61K, E64D, V67G, D69N, N77S, T104P, V123I, R131Q, GE152DD, G212S		SRA2PRT, V15I, G68S, Y345H
351A	Y	823	P7S, G27D, T105A, Q155R, V205L, G391A	I418V	L353Q, S25G			A104P, S518L	G425A, A315G, R310E, V189T, EP185QG, F170L, K115T, T103S		S176A, K573T, G695A	T484A, K585R, R639K				A123S		T83I	S87L	D533E	not found			H398R, A395T	S170N, L153R		T16S, A20V, R310H, E423K						T271A, R285L	G31S, A46V, GE152DD, A197V		SRA2PRT, V15I, G68S, Y345H
351C	N	823	P7S, G27D, T105A, Q155R, V205L, G391A	I418V	L353Q, S25G			A104P, S518L	G425A, A315G, R310E, V189T, EP185QG, F170L, K115T, T103S		S176A, K573T, G695A	T484A, K585R, R639K				A123S		T83I	S87L	D533E	not found			H398R, A395T	S170N, L153R		T16S, A20V, R310H, E423K						T271A, R285L	G31S, A46V, GE152DD, A197V		SRA2PRT, V15I, G68S, Y345H
351B	N	823	P7S, G27D, T105A, Q155R, V205L, G391A	I418V	L353Q, S25G			A104P, S518L	G425A, A315G, R310E, V189T, EP185QG, F170L, K115T, T103S		S176A, K573T, G695A	T484A, K585R, R639K				A123S		T83I	S87L	D533E	not found			H398R, A395T	S170N, L153R		T16S, A20V, R310H, E423K						T271A, R285L	G31S, A46V, GE152DD, A197V		SRA2PRT, V15I, G68S, Y345H
351D	N	823	P7S, G27D, T105A, Q155R, V205L, G391A	I418V	L353Q, S25G			A104P, S518L	G425A, A315G, R310E, V189T, EP185QG, F170L, K115T, T103S		S176A, K573T, G695A	T484A, K585R, R639K				A123S		T83I	S87L	D533E	not found			H398R, A395T	S170N, L153R		T16S, A20V, R310H, E423K						T271A, R285L	G31S, A46V, GE152DD, A197V		SRA2PRT, V15I, G68S, Y345H
349A	Y	823	P7S, G27D, T105A, Q155R, V205L, G391A	I418V	L353Q, S25G			A104P, S518L	G425A, A315G, R310E, V189T, EP185QG, F170L, K115T, T103S		S176A, K573T, G695A	T484A, K585R, R639K				A123S		T83I	S87L	D533E	not found			H398R, A395T	S170N, L153R		T16S, A20V, R310H, E423K				S56F		T271A, R285L	G31S, A46V, GE152DD, A197V		SRA2PRT, V15I, G68S, Y345H
362A	Y	823	P7S, G27D, T105A, Q155R, V205L, G391A	I418V	L353Q, S25G			A104P, S518L	G425A, A315G, R310E, V189T, EP185QG, F170L, K115T, T103S		S176A, K573T, G695A	T484A, K585R, R639K				A123S		T83I	S87L	D533E	not found			H398R, A395T	S170N, L153R		T16S, A20V, R310H, E423K						T271A, R285L	G31S, A46V, GE152DD, A197V		SRA2PRT, V15I, G68S, Y345H
362B	N	823	P7S, G27D, T105A, Q155R, V205L, G391A	I418V	L353Q, S25G			A104P, S518L	G425A, A315G, R310E, V189T, EP185QG, F170L, K115T, T103S		S176A, K573T, G695A	T484A, K585R, R639K				A123S		T83I	S87L	D533E	not found			H398R, A395T	S170N, L153R		T16S, A20V, R310H, E423K						T271A, R285L	G31S, A46V, GE152DD, A197V		SRA2PRT, V15I, G68S, Y345H
362C	N	823	P7S, G27D, T105A, Q155R, V205L, G391A	I418V	L353Q, S25G			A104P, S518L	G425A, A315G, R310E, V189T, EP185QG, F170L, K115T, T103S		S176A, K573T, G695A	T484A, K585R, R639K				A123S		T83I	S87L	D533E	not found			H398R, A395T	S170N, L153R		T16S, A20V, R310H, E423K						T271A, R285L	G31S, A46V, GE152DD, A197V		SRA2PRT, V15I, G68S, Y345H
362D	N	823	P7S, G27D, T105A, Q155R, V205L, G391A	I418V	L353Q, S25G			A104P, S518L	G425A, A315G, R310E, V189T, EP185QG, F170L, K115T, T103S		S176A, K573T, G695A	T484A, K585R, R639K				A123S		T83I	S87L	D533E	not found			H398R, A395T	S170N, L153R		T16S, A20V, R310H, E423K						T271A, R285L	G31S, A46V, GE152DD, A197V		SRA2PRT, V15I, G68S, Y345H
349B	N	823	P7S, G27D, T105A, Q155R, V205L, G391A	I418V	L353Q, S25G			A104P, S518L	G425A, A315G, R310E, V189T, EP185QG, F170L, K115T, T103S		S176A, K573T, G695A	T484A, K585R, R639K				A123S		T83I	S87L	D533E	not found			H398R, A395T	S170N, L153R		T16S, A20V, R310H, E423K				S56F		T271A, R285L	G31S, A46V, GE152DD, A197V		SRA2PRT, V15I, G68S, Y345H
338	Y	823	P7S, G27D, T105A, Q155R, V205L, G391A	I418V	L353Q, S25G			A104P, S518L	G425A, A315G, R310E, V189T, EP185QG, F170L, K115T, T103S		S176A, K573T, G695A	T484A, K585R, R639K				A123S		T83I	S87L	D533E	not found			H398R, A395T	S170N, L153R		T16S, A20V, R310H, E423K						T271A, R285L	G31S, A46V, GE152DD, A197V		SRA2PRT, V15I, G68S, Y345H
349C	N	823	P7S, G27D, T105A, Q155R, V205L, G391A	I418V	L353Q, S25G			A104P, S518L	G425A, A315G, R310E, V189T, EP185QG, F170L, K115T, T103S		S176A, K573T, G695A	T484A, K585R, R639K				A123S		T83I	S87L	D533E	not found			H398R, A395T	S170N, L153R		T16S, A20V, R310H, E423K						T271A, R285L	G31S, A46V, GE152DD, A197V		SRA2PRT, V15I, G68S, Y345H
349D	N	823	P7S, G27D, T105A, Q155R, V205L, G391A	I418V	L353Q, S25G			A104P, S518L	G425A, A315G, R310E, V189T, EP185QG, F170L, K115T, T103S		S176A, K573T, G695A	T484A, K585R, R639K				A123S		T83I	S87L	D533E	not found			H398R, A395T	S170N, L153R		T16S, A20V, R310H, E423K						T271A, R285L	G31S, A46V, GE152DD, A197V		SRA2PRT, V15I, G68S, Y345H
364	Y	235	G27D, A97V, T105A, V205L, G391A		L353Q, S25G			A104P, V466I	G425A, A315G, R310E, V189T, EP185QG, F170L, K115T, T103S		S176A, A197D, G695A	S468A, T484A, K518N, K585R				A123S		T83I	S87L	D533E			Y85F	H398R, D249N	S170N, L153R		T16S, E386D				V145I		L26V, T271A	G31S, A51E, R89S, GE152DD	L71R	SRA2PRT, G68S, Y345H, G362S
370C	N	823	P7S, G27D, T105A, Q155R, V205L, G391A	I418V	L353Q, S25G			A104P, S518L	G425A, A315G, R310E, V189T, EP185QG, F170L, K115T, T103S		S176A, K573T, G695A	T484A, K585R, R639K				A123S		T83I	S87L	D533E	not found			H398R, A395T	S170N, L153R		T16S, A20V, R310H, E423K						T271A, R285L	G31S, A46V, GE152DD, A197V		SRA2PRT, V15I, G68S, Y345H
370A	Y	823	P7S, G27D, T105A, Q155R, V205L, G391A	I418V	L353Q, S25G			A104P, S518L	G425A, A315G, R310E, V189T, EP185QG, F170L, K115T, T103S		S176A, K573T, G695A	T484A, K585R, R639K				A123S		T83I	S87L	D533E	not found			H398R, A395T	S170N, L153R		T16S, A20V, R310H, E423K						T271A, R285L	G31S, A46V, GE152DD, A197V		SRA2PRT, V15I, G68S, Y345H
370B	N	823	P7S, G27D, T105A, Q155R, V205L, G391A	I418V	L353Q, S25G			A104P, S518L	G425A, A315G, R310E, V189T, EP185QG, F170L, K115T, T103S		S176A, K573T, G695A	T484A, K585R, R639K				A123S		T83I	S87L	D533E	not found			H398R, A395T	S170N, L153R		T16S, A20V, R310H, E423K						T271A, R285L	G31S, A46V, GE152DD, A197V		SRA2PRT, V15I, G68S, Y345H
370E	N	823	P7S, G27D, T105A, Q155R, V205L, G391A	I418V	L353Q, S25G			A104P, S518L	G425A, A315G, R310E, V189T, EP185QG, F170L, K115T, T103S		S176A, K573T, G695A	T484A, K585R, R639K				A123S		T83I	S87L	D533E	not found			H398R, A395T	S170N, L153R		T16S, A20V, R310H, E423K						T271A, R285L	G31S, A46V, GE152DD, A197V		SRA2PRT, V15I, G68S, Y345H
370D	N	823	P7S, G27D, T105A, Q155R, V205L, G391A	I418V	L353Q, S25G			A104P, S518L	G425A, A315G, R310E, V189T, EP185QG, F170L, K115T, T103S		S176A, K573T, G695A	T484A, K585R, R639K				A123S		T83I	S87L	D533E	not found			H398R, A395T	S170N, L153R		T16S, A20V, R310H, E423K						T271A, R285L	G31S, A46V, GE152DD, A197V		SRA2PRT, V15I, G68S, Y345H
342	Y	823	P7S, G27D, T105A, Q155R, V205L, G391A	I418V	L353Q, S25G			A104P, S518L	G425A, A315G, R310E, V189T, EP185QG, F170L, K115T, T103S		S176A, K573T, G695A	T484A, K585R, R639K				A123S		T83I	S87L	D533E	not found			H398R, A395T	S170N, L153R		T16S, A20V, R310H, E423K						T271A, R285L	G31S, A46V, GE152DD, A197V		SRA2PRT, V15I, G68S, Y345H
385	Y	823	P7S, G27D, T105A, Q155R, V205L, G391A	I418V	L353Q, S25G			A104P, S518L	G425A, A315G, R310E, V189T, EP185QG, F170L, K115T, T103S		S176A, K573T, G695A	T484A, K585R, R639K				A123S		T83I	S87L	D533E	not found			H398R, A395T	S170N, L153R		T16S, A20V, R310H, E423K						T271A, R285L	G31S, A46V, GE152DD, A197V		SRA2PRT, V15I, G68S, Y345H
393	Y	235	G27D, A97V, T105A, V205L, G391A		L353Q, S25G			A104P, V466I	G425A, A315G, R310E, V189T, EP185QG, F170L, K115T, T103S		S176A, A197D, G695A	S468A, T484A, K518N, K585R				A123S		T83I	S87L	D533E			Y85F	H398R, A149T	S170N, L153R		T16S, E386D				V145I		L26V, T271A	G31S, A51E, R89S, GE152DD	L71R	SRA2PRT, G68S, Y345H, G362S
395B	N	357	P7S, T105A, V205L, G391A		L353Q, S108N, S25G			A104P	Q424E, Q301E, K296Q, A281G, T276A, N262T, S240T, E230K, I210A, E202Q, V189T, EP185QG, V127L, SGK57EGR		Q161L, S176A, A197D, G695A	S468A, T484A, K518N, K585R				A123S		T83I	P752T, S87L	D533E		not found		H398R, A13T	S170N, L153R		T16S				V145I		C161S, A165T, V217I, S244A, T271A, E277D, P326A	AVN12VAT, A16S, SAADG27PGASS, T39N, V49L, I54S, S57G, E61K, E64D, V67G, D69N, N77S, T104P, V123I, R131Q, GE152DD		SRA2PRT, V15I, G68S, Y345H
395A	Y	357	P7S, T105A, V205L, G391A		L353Q, S108N, S25G			A104P	Q424E, Q301E, K296Q, A281G, T276A, N262T, S240T, E230K, I210A, E202Q, V189T, EP185QG, V127L, SGK57EGR		Q161L, S176A, A197D, G695A	S468A, T484A, K518N, K585R				A123S		T83I	P752T, S87L	D533E		not found		H398R, A13T	S170N, L153R		T16S				V145I		C161S, A165T, V217I, S244A, T271A, E277D, P326A	AVN12VAT, A16S, SAADG27PGASS, T39N, V49L, I54S, S57G, E61K, E64D, V67G, D69N, N77S, T104P, V123I, R131Q, GE152DD		SRA2PRT, V15I, G68S, Y345H
395E	N	357	P7S, T105A, V205L, G391A		L353Q, S108N, S25G			A104P	Q424E, Q301E, K296Q, A281G, T276A, N262T, S240T, E230K, I210A, E202Q, V189T, EP185QG, V127L, SGK57EGR		Q161L, S176A, A197D, G695A	S468A, T484A, K518N, K585R				A123S		T83I	P752T, S87L	D533E		not found		H398R, A13T	S170N, L153R		T16S				V145I		C161S, A165T, V217I, S244A, T271A, E277D, P326A	AVN12VAT, A16S, SAADG27PGASS, T39N, V49L, I54S, S57G, E61K, E64D, V67G, D69N, N77S, T104P, V123I, R131Q, GE152DD		SRA2PRT, V15I, G68S, Y345H
395F	N	357	P7S, T105A, V205L, G391A		L353Q, S108N, S25G			A104P	Q424E, Q301E, K296Q, A281G, T276A, N262T, S240T, E230K, I210A, E202Q, V189T, EP185QG, V127L, SGK57EGR		Q161L, S176A, A197D, G695A	S468A, T484A, K518N, K585R				A123S		T83I	P752T, S87L	D533E		not found		H398R, A13T	S170N, L153R		T16S				V145I		C161S, A165T, V217I, S244A, T271A, E277D, P326A	AVN12VAT, A16S, SAADG27PGASS, T39N, V49L, I54S, S57G, E61K, E64D, V67G, D69N, N77S, T104P, V123I, R131Q, GE152DD		SRA2PRT, V15I, G68S, Y345H
395C	N	357	P7S, T105A, V205L, G391A		L353Q, S108N, S25G			A104P	Q424E, Q301E, K296Q, A281G, T276A, N262T, S240T, E230K, I210A, E202Q, V189T, EP185QG, V127L, SGK57EGR		Q161L, S176A, A197D, G695A	S468A, T484A, K518N, K585R				A123S		T83I	P752T, S87L	D533E		not found		H398R, A13T	S170N, L153R		T16S				V145I		C161S, A165T, V217I, S244A, T271A, E277D, P326A	AVN12VAT, A16S, SAADG27PGASS, T39N, V49L, I54S, S57G, E61K, E64D, V67G, D69N, N77S, T104P, V123I, R131Q, GE152DD		SRA2PRT, V15I, G68S, Y345H
395D	N	357	P7S, T105A, V205L, G391A		L353Q, S108N, S25G			A104P	Q424E, Q301E, K296Q, A281G, T276A, N262T, S240T, E230K, I210A, E202Q, V189T, EP185QG, V127L, SGK57EGR		Q161L, S176A, A197D, G695A	S468A, T484A, K518N, K585R				A123S		T83I	P752T, S87L	D533E		not found		H398R, A13T	S170N, L153R		T16S				V145I		C161S, A165T, V217I, S244A, T271A, E277D, P326A	AVN12VAT, A16S, SAADG27PGASS, T39N, V49L, I54S, S57G, E61K, E64D, V67G, D69N, N77S, T104P, V123I, R131Q, GE152DD		SRA2PRT, V15I, G68S, Y345H
398	Y	357	P7S, T105A, V205L, G391A		L353Q, S108N, S25G			A104P	Q424E, Q301E, K296Q, A281G, T276A, N262T, S240T, E230K, I210A, E202Q, V189T, EP185QG, V127L, SGK57EGR		Q161L, S176A, A197D, G695A	S468A, T484A, K518N, K585R				A123S		T83I	P752T, S87L	D533E		not found		H398R, A13T	S170N, L153R		T16S				V145I		C161S, A165T, V217I, S244A, T271A, E277D, P326A	AVN12VAT, A16S, SAADG27PGASS, T39N, V49L, I54S, S57G, E61K, E64D, V67G, D69N, N77S, T104P, V123I, R131Q, GE152DD		SRA2PRT, V15I, G68S, Y345H
389	Y	823	P7S, G27D, T105A, Q155R, V205L, G391A	I418V	L353Q, S25G			A104P, S518L	G425A, A315G, R310E, V189T, EP185QG, F170L, K115T, T103S		S176A, K573T, G695A	T484A, K585R, R639K				A123S		T83I	S87L	D533E	not found			H398R, A395T	S170N, L153R		T16S, A20V, R310H, E423K						T271A, R285L	G31S, A46V, GE152DD, A197V		SRA2PRT, V15I, G68S, Y345H
410	Y	823	P7S, G27D, T105A, Q155R, V205L, G391A	I418V	L353Q, S25G			A104P, S518L	G425A, A315G, R310E, V189T, EP185QG, F170L, K115T, T103S		S176A, K573T, G695A	T484A, K585R, R639K				A123S		T83I	S87L	D533E	not found			H398R, A395T	S170N, L153R		T16S, A20V, R310H, E423K				S56F		T271A, R285L	G31S, A46V, GE152DD, A197V		SRA2PRT, V15I, G68S, Y345H
412A	Y	823	P7S, G27D, T105A, Q155R, V205L, G391A	I418V	L353Q, S25G			A104P, S518L	G425A, A315G, R310E, V189T, EP185QG, F170L, K115T, T103S		S176A, K573T, G695A	T484A, K585R, R639K				A123S		T83I	S87L	D533E	not found			H398R, A395T	S170N, L153R		T16S, A20V, R310H, E423K						T271A, R285L	G31S, A46V, GE152DD, A197V		SRA2PRT, V15I, G68S, Y345H
419	Y	357	P7S, T105A, V205L, G391A		L353Q, S108N, S25G			A104P	Q424E, Q301E, K296Q, A281G, T276A, N262T, S240T, E230K, I210A, E202Q, V189T, EP185QG, V127L, SGK57EGR		Q161L, S176A, A197D, G695A	S468A, T484A, K518N, K585R				A123S		T83I	P752T, S87L	D533E		not found		H398R, A13T	S170N, L153R		T16S				V145I		C161S, A165T, V217I, S244A, T271A, E277D, P326A	AVN12VAT, A16S, SAADG27PGASS, T39N, V49L, I54S, S57G, E61K, E64D, V67G, D69N, N77S, T104P, V123I, R131Q, GE152DD		SRA2PRT, V15I, G68S, Y345H
420	Y	823	P7S, G27D, T105A, Q155R, V205L, G391A	I418V	L353Q, S25G			A104P, S518L	G425A, A315G, R310E, V189T, EP185QG, F170L, K115T, T103S		S176A, K573T, G695A	T484A, K585R, R639K				A123S		T83I	S87L	D533E	not found			H398R, A395T	S170N, L153R		T16S, A20V, R310H, E423K				S56F		T271A, R285L	G31S, A46V, GE152DD, A197V		SRA2PRT, V15I, G68S, Y345H
421B	Y	823	P7S, G27D, T105A, Q155R, V205L, G391A	I418V	L353Q, S25G			A104P, S518L	G425A, A315G, R310E, V189T, EP185QG, F170L, K115T, T103S		S176A, K573T, G695A	T484A, K585R, R639K				A123S		T83I	S87L	D533E	not found			H398R, A395T	S170N, L153R		T16S, A20V, R310H, E423K						T271A, R285L	G31S, A46V, GE152DD, A197V		SRA2PRT, V15I, G68S, Y345H
W2A_ENV	Y	446	G27D, T105A, V205L, G391A	I418V	L353Q, S25G			A104P	G425A, A315G, R310E, V189T, EP185QG, F170L, K115T, T103S		S176A, A197D, G695A	T484A, K585R, R639K				A123S			A587T	D533E				H398R, A168T	S170N, L153R						V145I		T271A	G15R, G31S, G152D	L71R	Y345H
W4C_ENV	Y	1182	P7S, G27D, T105A, V205L, G391A	D625A	L353Q, S25G			A86D, A104P	Q424E, Q301E, K296Q, A281G, T276A, N262T, S240T, E230K, I210A, E202Q, V189T, EP185QG, V127L, SGK57EGR		Q161L, S176A, A197D, G695A	T484A, G531S, K585R, R639K, L859F	S338R		I186V	A123S			S197L	V629A, D533E			A391V	H398R	S170N, L153R	T207P	T16S, A78V, E386D				T55S	A160V	T271A	G15R, G31S, G152D	L71R	G68S, A119T, Y345H
W5C_ENV	Y	823	P7S, G27D, T105A, Q155R, V205L, G391A	I418V	L353Q, S25G			A104P, S518L	G425A, A315G, R310E, V189T, EP185QG, F170L, K115T, T103S		S176A, K573T, G695A	T484A, K585R, R639K				A123S		T83I	S87L	D533E	not found			H398R, A395T	S170N, L153R		T16S, A20V, R310H, E423K						T271A, R285L	G31S, A46V, GE152DD, A197V		SRA2PRT, V15I, G68S, Y345H
412B	N	823	P7S, G27D, T105A, Q155R, V205L, G391A	I418V	L353Q, S25G			A104P, S518L	G425A, A315G, R310E, V189T, EP185QG, F170L, K115T, T103S		S176A, K573T, G695A	T484A, K585R, R639K				A123S		T83I	S87L	D533E	not found			H398R, A395T	S170N, L153R		T16S, A20V, R310H, E423K						T271A, R285L	G31S, A46V, GE152DD, A197V		SRA2PRT, V15I, G68S, Y345H
440	Y	823	P7S, G27D, T105A, Q155R, V205L, G391A	I418V	L353Q, S25G			A104P, S518L	G425A, A315G, R310E, V189T, EP185QG, F170L, K115T, T103S		S176A, K573T, G695A	T484A, K585R, R639K				A123S		T83I	S87L	D533E	not found			H398R, A395T	S170N, L153R		T16S, A20V, R310H, E423K						T271A, R285L	G31S, A46V, GE152DD, A197V		SRA2PRT, V15I, G68S, Y345H
8A_ENV	Y	235	G27D, A97V, T105A, V205L, G391A		L353Q, S25G			A104P, V466I	G425A, A315G, R310E, V189T, EP185QG, F170L, K115T, T103S		S176A, A197D, G695A	S468A, T484A, K518N, K585R				A123S		T83I	S87L	D533E			Y85F	H398R, A149T	S170N, L153R		T16S, E386D				V145I		L26V, T271A	G31S, A51E, R89S, GE152DD	L71R	SRA2PRT, G68S, Y345H, G362S
8B_ENV	N	235	G27D, A97V, T105A, V205L, G391A		L353Q, S25G			A104P, V466I	G425A, A315G, R310E, V189T, EP185QG, F170L, K115T, T103S		S176A, A197D, G695A	S468A, T484A, K518N, K585R				A123S		T83I	S87L	D533E			Y85F	H398R, A149T	S170N, L153R		T16S, E386D				V145I		L26V, T271A	G31S, A51E, R89S, GE152DD	L71R	SRA2PRT, G68S, Y345H, G362S
9_ENV	Y	235	G27D, A97V, T105A, V205L, G391A		L353Q, S25G			A104P, V466I	G425A, A315G, R310E, V189T, EP185QG, F170L, K115T, T103S		S176A, A197D, G695A	S468A, T484A, K518N, K585R				A123S		T83I	S87L	D533E			Y85F	H398R, A149T	S170N, L153R		T16S, E386D				V145I		L26V, T271A	G31S, A51E, R89S, GE152DD	L71R	SRA2PRT, G68S, Y345H, G362S
3_ENV	Y	235	G27D, A97V, T105A, V205L, G391A		L353Q, S25G			A104P, V466I	G425A, A315G, R310E, V189T, EP185QG, F170L, K115T, T103S		S176A, A197D, G695A	S468A, T484A, K518N, K585R				A123S		T83I	S87L	D533E			Y85F	H398R, A149T	S170N, L153R		T16S, E386D				V145I		L26V, T271A	G31S, A51E, R89S, GE152DD	L71R	SRA2PRT, G68S, Y345H, G362S
34A_ENV	Y	446	G27D, T105A, V205L, G391A	I418V	L353Q, S25G			A104P	G425A, A315G, R310E, V189T, EP185QG, F170L, K115T, T103S		S176A, A197D, G695A	T484A, K585R, R639K				A123S			A587T	D533E				H398R, A168T	S170N, L153R						V145I		T271A	G15R, G31S, G152D	L71R	Y345H
34B_ENV	N	446	G27D, T105A, V205L, G391A	I418V	L353Q, S25G			A104P	G425A, A315G, R310E, V189T, EP185QG, F170L, K115T, T103S		S176A, A197D, G695A	T484A, K585R, R639K				A123S			A587T	D533E				H398R, A168T	S170N, L153R						V145I		T271A	G15R, G31S, G152D	L71R	Y345H
44A_ENV	Y	446	G27D, T105A, V205L, G391A	I418V	L353Q, S25G			A104P	G425A, A315G, R310E, V189T, EP185QG, F170L, K115T, T103S		S176A, A197D, G695A	T484A, K585R, R639K				A123S			A587T	D533E				H398R, A168T	S170N, L153R						V145I		T271A	G15R, G31S, G152D	L71R	Y345H
44B_ENV	N	446	G27D, T105A, V205L, G391A	I418V	L353Q, S25G			A104P	G425A, A315G, R310E, V189T, EP185QG, F170L, K115T, T103S		S176A, A197D, G695A	T484A, K585R, R639K				A123S			A587T	D533E				H398R, A168T	S170N, L153R						V145I		T271A	G15R, G31S, G152D	L71R	Y345H
115_ENV	Y	823	P7S, G27D, T105A, Q155R, V205L, G391A	I418V	L353Q, S25G			A104P, S518L	G425A, A315G, R310E, V189T, EP185QG, F170L, K115T, T103S		S176A, K573T, G695A	T484A, K585R, R639K				A123S		T83I	S87L	D533E	not found			H398R, A395T	S170N, L153R		T16S, A20V, R310H, E423K						T271A, R285L	G31S, A46V, GE152DD, A197V		SRA2PRT, V15I, G68S, Y345H
5	Y	3278	T105A			K170R		A104P	R310G, Q301E, K296Q, A281G, A267S, N262T, S240T, E230K, I210A, E202Q, SGK57EGR, D43N		S176A, G695A	T484A						A908V			not found			H398R	A42T		S338C				T55S		T271A, A276V	G31S, GE152DD	L71R	SRA2PRT, V15I, G68S, Y345H
17A	Y	823	P7S, G27D, T105A, Q155R, V205L, G391A	I418V	L353Q, S25G			A104P, S518L	G425A, A315G, R310E, V189T, EP185QG, F170L, K115T, T103S		S176A, K573T, G695A	T484A, K585R, R639K				A123S		T83I	S87L	D533E	not found			H398R, A395T	S170N, L153R		T16S, A20V, R310H, E423K						T271A, R285L	G31S, A46V, GE152DD, A197V		SRA2PRT, V15I, G68S, Y345H
17B	N	823	P7S, G27D, T105A, Q155R, V205L, G391A	I418V	L353Q, S25G			A104P, S518L	G425A, A315G, R310E, V189T, EP185QG, F170L, K115T, T103S		S176A, K573T, G695A	T484A, K585R, R639K				A123S		T83I	S87L	D533E	not found			H398R, A395T	S170N, L153R		T16S, A20V, R310H, E423K						T271A, R285L	G31S, A46V, GE152DD, A197V		SRA2PRT, V15I, G68S, Y345H
25A	Y	455	T105A		S25G			A104P	G425A, A315G, R310E, K115T, T103S		S176A, N236Y, G695A	A433T, T484A	S51G			A123S			V646L, V419L					H398R	S170N, L153R										L71R	Y345H
25B	N	455	T105A		S25G			A104P	G425A, A315G, R310E, K115T, T103S		S176A, N236Y, G695A	A433T, T484A	S51G			A123S			V646L, V419L					H398R	S170N, L153R										L71R	Y345H
25C	N	455	T105A		S25G			A104P	G425A, A315G, R310E, V189T, EP185QG, F170L, K115T, T103S		S176A, N236Y, G695A	A433T, T484A	S51G			A123S			V646L, V419L					H398R	S170N, L153R										L71R	Y345H
29	Y	823	P7S, G27D, T105A, Q155R, V205L, G391A	I418V	L353Q, S25G			A104P, S518L	G425A, A315G, R310E, V189T, EP185QG, F170L, K115T, T103S		S176A, K573T, G695A	T484A, K585R, R639K				A123S		T83I	S87L	D533E	not found			H398R, A395T	S170N, L153R		T16S, A20V, R310H, E423K						T271A, R285L	G31S, A46V, GE152DD, A197V		SRA2PRT, V15I, G68S, Y345H
37A	Y	357	P7S, T105A, V205L, G391A		L353Q, S108N, S25G			A104P	V189T, EP185QG, V127L, SGK57EGR		Q161L, S176A, A197D, G695A	S468A, T484A, K518N, K585R				A123S		T83I	P752T, S87L	D533E		not found		H398R, A13T	S170N, L153R		T16S				V145I		C161S, A165T, V217I, S244A, T271A, E277D	V123I, R131Q, GE152DD		SRA2PRT, V15I, G68S, Y345H
37B	N	357	P7S, T105A, V205L, G391A		L353Q, S108N, S25G			A104P	Q301E, K296Q, A281G, T276A, N262T, S240T, E230K, I210A, E202Q, V189T, EP185QG, V127L, SGK57EGR		Q161L, S176A, A197D, G695A	S468A, T484A, K518N, K585R				A123S		T83I	P752T, S87L	D533E		not found		H398R, A13T	S170N, L153R		T16S				V145I		C161S, A165T, V217I, S244A, T271A, E277D, P326A	AVN12VAT, A16S, SAADG27PGASS, T39N, V49L, I54S, S57G, E61K, E64D, V67G, D69N, N77S, T104P, V123I, R131Q, GE152DD		SRA2PRT, V15I, G68S, Y345H
38A	Y	357	P7S, T105A, V205L, G391A		L353Q, S108N, S25G			A104P	Q301E, K296Q, A281G, T276A, N262T, S240T, E230K, I210A, E202Q, V189T, EP185QG, V127L, SGK57EGR		Q161L, S176A, A197D, G695A	S468A, T484A, K518N, K585R				A123S		T83I	P752T, S87L	D533E		not found		H398R, A13T	S170N, L153R		T16S				V145I		C161S, A165T, V217I, S244A, T271A, E277D, P326A	AVN12VAT, A16S, SAADG27PGASS, T39N, V49L, I54S, S57G, E61K, E64D, V67G, D69N, N77S, T104P, V123I, R131Q, GE152DD		SRA2PRT, V15I, G68S, Y345H
38B	N	357	P7S, T105A, V205L, G391A		L353Q, S108N, S25G			A104P	Q301E, K296Q, A281G, T276A, N262T, S240T, E230K, I210A, E202Q, V189T, EP185QG, V127L, SGK57EGR		Q161L, S176A, A197D, G695A	S468A, T484A, K518N, K585R				A123S		T83I	P752T, S87L	D533E		not found		H398R, A13T	S170N, L153R		T16S				V145I		C161S, A165T, V217I, S244A, T271A, E277D, P326A	AVN12VAT, A16S, SAADG27PGASS, T39N, V49L, I54S, S57G, E61K, E64D, V67G, D69N, N77S, T104P, V123I, R131Q, GE152DD		SRA2PRT, V15I, G68S, Y345H
38C	N	357	P7S, T105A, V205L, G391A		L353Q, S108N, S25G			A104P	Q301E, K296Q, A281G, T276A, N262T, S240T, E230K, I210A, E202Q, V189T, EP185QG, V127L, SGK57EGR		Q161L, S176A, A197D, G695A	S468A, T484A, K518N, K585R				A123S		T83I	P752T, S87L	D533E		not found		H398R, A13T	S170N, L153R		T16S				V145I		C161S, A165T, V217I, S244A, T271A, E277D, P326A	AVN12VAT, A16S, SAADG27PGASS, T39N, V49L, I54S, S57G, E61K, E64D, V67G, D69N, N77S, T104P, V123I, R131Q, GE152DD		SRA2PRT, V15I, G68S, Y345H
40	Y	446	G27D, T105A, V205L, G391A	I418V	L353Q, S25G			E90Q, A104P	G425A, A315G, R310E, V189T, EP185QG, F170L, K115T, T103S		not found	T484A, K585R, R639K				A123S			A587T	D533E				H398R	S170N, L153R						V145I		T271A	G15R, G31S, G152D	L71R	Y345H
49A	Y	1076	G27D, T105A, V205L, G391A	V598M	L353Q, S25G			R82K, A104P	G425A, A315G, R310E, V189T, EP185QG, F170L, K115T, T103S		S176A, A197D, G695A	T484A, K585R				A123S				D533E		not found		H398R	S170N, L153R		T16S, E386D				V145I		C161S, A165T, V217I, S244A, T271A, E277D, P326A	AVN12VAT, A16S, SAADG27PGASS, T39N, V49L, I54S, S57G, E61K, E64D, V67G, D69N, N77S, V123I, R131Q, GE152DD		SRA2PRT, V15I, G68S, Y345H
49B	N	1076	G27D, T105A, V205L, G391A	V598M	L353Q, S25G			R82K, A104P	G425A, A315G, R310E, V189T, EP185QG, F170L, K115T, T103S		S176A, A197D, G695A	T484A, K585R				A123S				D533E		not found		H398R	S170N, L153R		T16S, E386D				V145I		C161S, A165T, V217I, S244A, T271A, E277D, P326A	AVN12VAT, A16S, SA27PG, DG30GK, T39N, V49L, I54S, S57G, E61K, E64D, V67G, D69N, N77S, V123I, R131Q, GE152DD		SRA2PRT, V15I, G68S, Y345H
49C	N	1076	G27D, T105A, V205L, G391A	V598M	L353Q, S25G			R82K, A104P	G425A, A315G, R310E, V189T, EP185QG, F170L, K115T, T103S		S176A, A197D, G695A	T484A, K585R				A123S				D533E		not found		H398R	S170N, L153R		T16S, E386D				V145I		C161S, A165T, V217I, S244A, T271A, E277D, P326A	AVN12VAT, A16S, SAADG27PGASS, T39N, V49L, I54S, S57G, E61K, E64D, V67G, D69N, N77S, V123I, R131Q, GE152DD		SRA2PRT, V15I, G68S, Y345H
51A	Y	235	G27D, A97V, T105A, V205L, G391A		L353Q, S25G			A104P, V466I	G425A, A315G, R310E, V189T, EP185QG, F170L, K115T, T103S		S176A, A197D, G695A	S468A, T484A, K518N, K585R				A123S		T83I	S87L	D533E			Y85F	H398R, A149T	S170N, L153R		T16S, E386D				V145I		L26V, T271A	G31S, A51E, R89S, GE152DD	L71R	SRA2PRT, G68S, Y345H, G362S
51B	Y	357	P7S, T105A, V205L, G391A	T256P	L353Q, S108N, S25G			A104P	Q301E, K296Q, A281G, T276A, N262T, S240T, E230K, I210A, E202Q, V189T, EP185QG, V127L, SGK57EGR		Q161L, S176A, A197D, G695A	S468A, T484A, K518N, K585R				A123S		T83I	P752T, S87L	D533E		not found		H398R, A13T	S170N, L153R		T16S				V145I		C161S, A165T, V217I, S244A, T271A, E277D, P326A	AVN12VAT, A16S, SAADG27PGASS, T39N, V49L, I54S, S57G, E61K, E64D, V67G, D69N, N77S, T104P, V123I, R131Q, GE152DD		SRA2PRT, V15I, G68S, Y345H
51C	N	357	P7S, T105A, V205L, G391A	T256P	L353Q, S108N, S25G			A104P	Q301E, K296Q, A281G, T276A, N262T, S240T, E230K, I210A, E202Q, V189T, EP185QG, V127L, SGK57EGR		Q161L, S176A, A197D, G695A	S468A, T484A, K518N, K585R				A123S		T83I	P752T, S87L	D533E		not found		H398R, A13T	S170N, L153R		T16S				V145I		C161S, A165T, V217I, S244A, T271A, E277D, P326A	AVN12VAT, A16S, SAADG27PGASS, T39N, V49L, I54S, S57G, E61K, E64D, V67G, D69N, N77S, T104P, V123I, R131Q, GE152DD		SRA2PRT, V15I, G68S, Y345H
51E	N	357	P7S, T105A, V205L, G391A	T256P	L353Q, S108N, S25G			A104P	A315G, R310E, Q301E, K296Q, A281G, T276A, N262T, S240T, E230K, I210A, E202Q, V189T, EP185QG, V127L, SGK57EGR		Q161L, S176A, A197D, G695A	S468A, T484A, K518N, K585R				A123S		T83I	P752T, S87L	D533E		not found		H398R, A13T	S170N, L153R		T16S				V145I		C161S, A165T, V217I, S244A, T271A, E277D, P326A	AVN12VAT, A16S, SAADG27PGASS, T39N, V49L, I54S, S57G, E61K, E64D, V67G, D69N, N77S, T104P, V123I, R131Q, GE152DD		SRA2PRT, V15I, G68S, Y345H
51F	N	357	P7S, T105A, V205L, G391A	T256P	L353Q, S108N, S25G			A104P	Q301E, K296Q, A281G, T276A, N262T, S240T, E230K, I210A, E202Q, V189T, EP185QG, V127L, SGK57EGR		Q161L, S176A, A197D, G695A	S468A, T484A, K518N, K585R				A123S		T83I	P752T, S87L	D533E		not found		H398R, A13T	S170N, L153R		T16S				V145I		C161S, A165T, V217I, S244A, T271A, E277D, P326A	AVN12VAT, A16S, SAADG27PGASS, T39N, V49L, I54S, S57G, E61K, E64D, V67G, D69N, N77S, T104P, V123I, R131Q, GE152DD		SRA2PRT, V15I, G68S, Y345H
51G	N	235	G27D, A97V, T105A, V205L, G391A		L353Q, S25G			A104P, V466I	G425A, A315G, R310E, V189T, EP185QG, F170L, K115T, T103S		S176A, A197D, G695A	S468A, T484A, K518N, K585R				A123S		T83I	S87L	D533E			Y85F	H398R, A149T	S170N, L153R		T16S, E386D				V145I		L26V, T271A	G31S, A51E, R89S, GE152DD	L71R	SRA2PRT, G68S, Y345H, G362S
51H	N	357	P7S, T105A, V205L, G391A	T256P	L353Q, S108N, S25G			A104P	Q301E, K296Q, A281G, T276A, N262T, S240T, E230K, I210A, E202Q, V189T, EP185QG, V127L, SGK57EGR		Q161L, S176A, A197D, G695A	S468A, T484A, K518N, K585R				A123S		T83I	P752T, S87L	D533E		not found		H398R, A13T	S170N, L153R		T16S				V145I		C161S, A165T, V217I, S244A, T271A, E277D, P326A	AVN12VAT, A16S, SAADG27PGASS, T39N, V49L, I54S, S57G, E61K, E64D, V67G, D69N, N77S, T104P, V123I, R131Q, GE152DD		SRA2PRT, V15I, G68S, Y345H
51I	N	357	P7S, T105A, V205L, G391A	T256P	L353Q, S108N, S25G			A104P	Q301E, K296Q, A281G, T276A, N262T, S240T, E230K, I210A, E202Q, V189T, EP185QG, V127L, SGK57EGR		Q161L, S176A, A197D, G695A	S468A, T484A, K518N, K585R				A123S		T83I	P752T, S87L	D533E		not found		H398R, A13T	S170N, L153R		T16S				V145I		C161S, A165T, V217I, S244A, T271A, E277D, P326A	AVN12VAT, A16S, SAADG27PGASS, T39N, V49L, I54S, S57G, E61K, E64D, V67G, D69N, N77S, T104P, V123I, R131Q, GE152DD		SRA2PRT, V15I, G68S, Y345H
51J	N	357	P7S, T105A, V205L, G391A	T256P	L353Q, S108N, S25G			A104P	Q301E, K296Q, A281G, T276A, N262T, S240T, E230K, I210A, E202Q, V189T, EP185QG, V127L, SGK57EGR		Q161L, S176A, A197D, G695A	S468A, T484A, K518N, K585R				A123S		T83I	P752T, S87L	D533E		not found		H398R, A13T	S170N, L153R		T16S				V145I		C161S, A165T, V217I, S244A, T271A, E277D, P326A	AVN12VAT, A16S, SAADG27PGASS, T39N, V49L, I54S, S57G, E61K, E64D, V67G, D69N, N77S, T104P, V123I, R131Q, GE152DD		SRA2PRT, V15I, G68S, Y345H
51K	N	235	G27D, A97V, T105A, V205L, G391A		L353Q, S25G			A104P, V466I	G425A, A315G, R310E, V189T, EP185QG, F170L, K115T, T103S		S176A, A197D, G695A	S468A, T484A, K518N, K585R				A123S		T83I	S87L	D533E			Y85F	H398R, A149T	S170N, L153R		T16S, E386D				V145I		L26V, T271A	G31S, A51E, R89S, GE152DD	L71R	SRA2PRT, G68S, Y345H, G362S
51L	N	235	G27D, A97V, T105A, V205L, G391A		L353Q, S25G			A104P, V466I	G425A, A315G, R310E, V189T, EP185QG, F170L, K115T, T103S		S176A, A197D, G695A	S468A, T484A, K518N, K585R				A123S		T83I	S87L	D533E			Y85F	H398R, A149T	S170N, L153R		T16S, E386D				V145I		L26V, T271A	G31S, A51E, R89S, GE152DD	L71R	SRA2PRT, G68S, Y345H, G362S
52A	Y	357	P7S, T105A, V205L, G391A	T256P	L353Q, S108N, S25G			A104P	Q301E, K296Q, A281G, T276A, N262T, S240T, E230K, I210A, E202Q, V189T, EP185QG, V127L, SGK57EGR		Q161L, S176A, A197D, G695A	S468A, T484A, K518N, K585R				A123S		T83I	P752T, S87L	D533E		not found		H398R, A13T	S170N, L153R		T16S				V145I		C161S, A165T, V217I, S244A, T271A, E277D, P326A	AVN12VAT, A16S, SAADG27PGASS, T39N, V49L, I54S, S57G, E61K, E64D, V67G, D69N, N77S, T104P, V123I, R131Q, GE152DD		SRA2PRT, V15I, G68S, Y345H
52B	Y	1076	G27D, T105A, V205L, G391A	V598M	L353Q, S25G			R82K, A104P	G425A, A315G, R310E, V189T, EP185QG, F170L, K115T, T103S		S176A, A197D, G695A	T484A, K585R				A123S				D533E		not found		H398R	S170N, L153R		T16S, E386D				V145I		C161S, A165T, V217I, S244A, T271A, E277D, P326A	AVN12VAT, A16S, SAADG27PGASS, T39N, V49L, I54S, S57G, E61K, E64D, V67G, D69N, N77S, V123I, R131Q, GE152DD		SRA2PRT, V15I, G68S, Y345H
58	Y	357	P7S, T105A, V205L, G391A		L353Q, S108N, S25G			A104P	Q301E, K296Q, A281G, T276A, N262T, S240T, E230K, I210A, E202Q, V189T, EP185QG, V127L, SGK57EGR		Q161L, S176A, A197D, G695A	S468A, T484A, K518N, K585R				A123S		T83I	P752T, S87L	D533E		not found		H398R, A13T	S170N, L153R		T16S				V145I		C161S, A165T, V217I, S244A, T271A, E277D, P326A	AVN12VAT, A16S, SAADG27PGASS, T39N, V49L, I54S, S57G, E61K, E64D, V67G, D69N, N77S, T104P, V123I, R131Q, GE152DD		SRA2PRT, V15I, G68S, Y345H
62	Y	446	G27D, T105A, V205L, G391A	I418V	L353Q, S25G			A104P	G425A, A315G, R310E, V189T, EP185QG, F170L, K115T, T103S		S176A, A197D, G695A	T484A, K585R, R639K				A123S			A587T	D533E				H398R, A168T	S170N, L153R						V145I		T271A	G15R, G31S, G152D	L71R	Y345H
66A	Y	244			S96N		R504C	A104P			G695A	T484A									not found	not found		H398R							V145I				L71R
66B	Y	357	P7S, T105A, V205L, G391A	T256P	L353Q, S108N, S25G			A104P	Q301E, K296Q, A281G, T276A, N262T, S240T, E230K, I210A, E202Q, V189T, EP185QG, V127L, SGK57EGR		Q161L, S176A, A197D, G695A	S468A, T484A, K518N, K585R				A123S		T83I	P752T, S87L	D533E		not found		H398R, A13T	S170N, L153R		T16S				V145I		C161S, A165T, V217I, S244A, T271A, E277D, P326A	AVN12VAT, A16S, SAADG27PGASS, T39N, V49L, I54S, S57G, E61K, E64D, V67G, D69N, N77S, T104P, V123I, R131Q, GE152DD		SRA2PRT, V15I, G68S, Y345H
66C	N	357	P7S, T105A, V205L, G391A	T256P	L353Q, S108N, S25G			A104P	Q301E, K296Q, A281G, T276A, N262T, S240T, E230K, I210A, E202Q, V189T, EP185QG, V127L, SGK57EGR		Q161L, S176A, A197D, G695A	S468A, T484A, K518N, K585R				A123S		T83I	P752T, S87L	D533E		not found		H398R, A13T	S170N, L153R		T16S				V145I		C161S, A165T, V217I, S244A, T271A, E277D, P326A	AVN12VAT, A16S, SAADG27PGASS, T39N, V49L, I54S, S57G, E61K, E64D, V67G, D69N, N77S, T104P, V123I, R131Q, GE152DD		SRA2PRT, V15I, G68S, Y345H
68A	Y	235	G27D, A97V, T105A, V205L, G391A		L353Q, S25G			A104P, V466I	A315G, R310E, V189T, EP185QG, F170L, K115T, T103S		S176A, A197D, G695A	S468A, T484A, K518N, K585R				A123S		T83I	S87A	D533E			Y85F	H398R, D249N	S170N, L153R		T16S, E386D				V145I		L26V, T271A	G31S, A51E, R89S, GE152DD	L71R	SRA2PRT, G68S, Y345H, G362S
68B	Y	357	P7S, T105A, V205L, G391A		L353Q, S108N, S25G			A104P	Q301E, K296Q, A281G, T276A, N262T, S240T, E230K, I210A, E202Q, V189T, EP185QG, V127L, SGK57EGR		Q161L, S176A, A197D, G695A	S468A, T484A, K518N, K585R				A123S		T83I	P752T, S87L	D533E		not found		H398R, A13T	S170N, L153R		T16S				V145I		C161S, A165T, V217I, S244A, T271A, E277D, P326A	AVN12VAT, A16S, SAADG27PGASS, T39N, V49L, I54S, S57G, E61K, E64D, V67G, D69N, N77S, T104P, V123I, R131Q, GE152DD		SRA2PRT, V15I, G68S, Y345H
68C	N	357	P7S, T105A, V205L, G391A		L353Q, S108N, S25G			A104P	Q301E, K296Q, A281G, T276A, N262T, S240T, E230K, I210A, E202Q, V189T, EP185QG, V127L, SGK57EGR		Q161L, S176A, A197D, G695A	S468A, T484A, K518N, K585R				A123S		T83I	P752T, S87L	D533E		not found		H398R, A13T	S170N, L153R		T16S				V145I		C161S, A165T, V217I, S244A, T271A, E277D, P326A	AVN12VAT, A16S, SAADG27PGASS, T39N, V49L, I54S, S57G, E61K, E64D, V67G, D69N, N77S, T104P, V123I, R131Q, GE152DD		SRA2PRT, V15I, G68S, Y345H
72	Y	235	G27D, A97V, T105A, V205L, G391A		L353Q, S25G			A104P, V466I	G425A, A315G, R310E, V189T, EP185QG, F170L, K115T, T103S		S176A, A197D, G695A	S468A, T484A, K518N, K585R				A123S		T83I	S87L	D533E			Y85F	H398R, A149T	S170N, L153R		T16S, E386D				V145I		L26V, T271A	G31S, A51E, R89S, GE152DD	L71R	SRA2PRT, G68S, Y345H, G362S
80	Y	235	G27D, A97V, T105A, V205L, G391A		L353Q, S25G			A104P, V466I	A315G, R310E, V189T, EP185QG, F170L, K115T, T103S		S176A, A197D, G695A	S468A, T484A, K518N, K585R				A123S		T83I		D533E, S457R			Y85F	H398R	S170N, L153R		T16S, E386D				V145I		L26V, T271A	G31S, A51E, R89S, GE152DD	L71R	SRA2PRT, G68S, Y345H, G362S
82A	Y	357	P7S, T105A, V205L, G391A	T256P	L353Q, S108N, S25G			A104P	Q301E, K296Q, A281G, T276A, N262T, S240T, E230K, I210A, E202Q, V189T, EP185QG, V127L, SGK57EGR		Q161L, S176A, A197D, G695A	S468A, T484A, K518N, K585R				A123S		T83I	P752T, S87L	D533E		not found		H398R, A13T	S170N, L153R		T16S				V145I		C161S, A165T, V217I, S244A, T271A, E277D, P326A	AVN12VAT, A16S, SAADG27PGASS, T39N, V49L, I54S, S57G, E61K, E64D, V67G, D69N, N77S, T104P, V123I, R131Q, GE152DD		SRA2PRT, V15I, G68S, Y345H
82B	N	357	P7S, T105A, V205L, G391A	T256P	L353Q, S108N, S25G			A104P	Q301E, K296Q, A281G, T276A, N262T, S240T, E230K, I210A, E202Q, V189T, EP185QG, V127L, SGK57EGR		Q161L, S176A, A197D, G695A	S468A, T484A, K518N, K585R				A123S		T83I	P752T, S87L	D533E		not found		H398R, A13T	S170N, L153R		T16S				V145I		C161S, A165T, V217I, S244A, T271A, E277D, P326A	AVN12VAT, A16S, SAADG27PGASS, T39N, V49L, I54S, S57G, E61K, E64D, V67G, D69N, N77S, T104P, V123I, R131Q, GE152DD		SRA2PRT, V15I, G68S, Y345H
85A	Y	235	G27D, A97V, T105A, V205L, G391A		L353Q, S25G			A104P, V466I	G425A, A315G, R310E, V189T, EP185QG, F170L, K115T, T103S		S176A, A197D, G695A	S468A, T484A, K518N, K585R				A123S		T83I	S87L	D533E			Y85F	H398R, D249N	S170N, L153R		T16S, E386D				V145I		L26V, T271A	G31S, A51E, R89S, GE152DD	L71R	SRA2PRT, G68S, Y345H, G362S
85B	Y	357	P7S, T105A, V205L, G391A	T256P	L353Q, S108N, S25G			A104P	Q301E, K296Q, A281G, T276A, N262T, S240T, E230K, I210A, E202Q, V189T, EP185QG, V127L, SGK57EGR		Q161L, S176A, A197D, G695A	S468A, T484A, K518N, K585R				A123S		T83I	P752T, S87L	D533E		not found		H398R, A13T	S170N, L153R		T16S				V145I		C161S, A165T, V217I, S244A, T271A, E277D, P326A	AVN12VAT, A16S, SAADG27PGASS, T39N, V49L, I54S, S57G, E61K, E64D, V67G, D69N, N77S, T104P, V123I, R131Q, GE152DD		SRA2PRT, V15I, G68S, Y345H
85C	Y	235	G27D, A97V, T105A, V205L, G391A		L353Q, S25G			A104P, V466I	G425A, A315G, R310E, V189T, EP185QG, F170L, K115T, T103S		S176A, A197D, G695A	S468A, T484A, K518N, K585R				A123S		T83I	S87L	D533E			Y85F	H398R, A149T	S170N, L153R		T16S, E386D				V145I		L26V, T271A	G31S, A51E, R89S, GE152DD	L71R	SRA2PRT, G68S, Y345H, G362S
93	Y	357	P7S, T105A, V205L, G391A	T256P	L353Q, S108N, S25G			A104P	Q301E, K296Q, A281G, T276A, N262T, S240T, E230K, I210A, E202Q, V189T, EP185QG, V127L, SGK57EGR		Q161L, S176A, A197D, G695A	S468A, T484A, K518N, K585R				A123S		T83I	P752T, S87L	D533E		not found		H398R, A13T	S170N, L153R		T16S				V145I		C161S, A165T, V217I, S244A, T271A, E277D, P326A	AVN12VAT, A16S, SAADG27PGASS, T39N, V49L, I54S, S57G, E61K, E64D, V67G, D69N, N77S, T104P, V123I, R131Q, GE152DD		SRA2PRT, V15I, G68S, Y345H
94	Y	357	P7S, T105A, V205L, G391A	T256P	L353Q, S108N, S25G			A104P	Q301E, K296Q, A281G, T276A, N262T, S240T, E230K, I210A, E202Q, V189T, EP185QG, V127L, SGK57EGR		Q161L, S176A, A197D, G695A	S468A, T484A, K518N, K585R				A123S		T83I	P752T, S87L	D533E		not found		H398R, A13T	S170N, L153R		T16S				V145I		C161S, A165T, V217I, S244A, T271A, E277D, P326A	AVN12VAT, A16S, SAADG27PGASS, T39N, V49L, I54S, S57G, E61K, E64D, V67G, D69N, N77S, T104P, V123I, R131Q, GE152DD		SRA2PRT, V15I, G68S, Y345H
104	Y	357	P7S, T105A, V205L, G391A	T256P	L353Q, S108N, S25G			A104P	Q301E, K296Q, A281G, T276A, N262T, S240T, E230K, I210A, E202Q, V189T, EP185QG, V127L, SGK57EGR		Q161L, S176A, A197D, G695A	S468A, T484A, K518N, K585R				A123S		T83I	P752T, S87L	D533E		not found		H398R, A13T	S170N, L153R		T16S				V145I		C161S, A165T, V217I, S244A, T271A, E277D, P326A	AVN12VAT, A16S, SAADG27PGASS, T39N, V49L, I54S, S57G, E61K, E64D, V67G, D69N, N77S, T104P, V123I, R131Q, GE152DD		SRA2PRT, V15I, G68S, Y345H
105	Y	357	P7S, T105A, V205L, G391A	T256P	L353Q, S108N, S25G			A104P	Q301E, K296Q, A281G, T276A, N262T, S240T, E230K, I210A, E202Q, V189T, EP185QG, V127L, SGK57EGR		Q161L, S176A, A197D, G695A	S468A, T484A, K518N, K585R				A123S		T83I	P752T, S87L	D533E		not found		H398R, A13T	S170N, L153R		T16S				V145I		C161S, A165T, V217I, S244A, T271A, E277D, P326A	AVN12VAT, A16S, SAADG27PGASS, T39N, V49L, I54S, S57G, E61K, E64D, V67G, D69N, N77S, T104P, V123I, R131Q, GE152DD		SRA2PRT, V15I, G68S, Y345H
108	Y	357	P7S, T105A, V205L, G391A		L353Q, S108N, S25G			A104P	Q301E, K296Q, A281G, T276A, N262T, S240T, E230K, I210A, E202Q, V189T, EP185QG, V127L, SGK57EGR		Q161L, S176A, A197D, G695A	S468A, T484A, K518N, K585R				A123S		T83I	P752T, S87L	D533E		not found		H398R, A13T	S170N, L153R		T16S				V145I		C161S, A165T, V217I, S244A, T271A, E277D, P326A	AVN12VAT, A16S, SAADG27PGASS, T39N, V49L, I54S, S57G, E61K, E64D, V67G, D69N, N77S, T104P, V123I, R131Q, GE152DD		SRA2PRT, V15I, G68S, Y345H
128A	Y	357	P7S, T105A, V205L, G391A		L353Q, S108N, S25G			A104P	Q301E, K296Q, A281G, T276A, N262T, S240T, E230K, I210A, E202Q, V189T, EP185QG, V127L, SGK57EGR		Q161L, S176A, A197D, G695A	S468A, T484A, K518N, K585R				A123S		T83I	P752T, S87L	D533E		not found		H398R, A13T	S170N, L153R		T16S				V145I		C161S, A165T, V217I, S244A, T271A, E277D, P326A	AVN12VAT, A16S, SAADG27PGASS, T39N, V49L, I54S, S57G, E61K, E64D, V67G, D69N, N77S, T104P, V123I, R131Q, GE152DD		SRA2PRT, V15I, G68S, Y345H
128B	Y	357	P7S, T105A, V205L, G391A		L353Q, S108N, S25G			A104P	Q424E, Q301E, K296Q, A281G, T276A, N262T, S240T, E230K, I210A, E202Q, V189T, EP185QG, V127L, SGK57EGR		Q161L, S176A, A197D, G695A	S468A, T484A, K518N, K585R				A123S		T83I	P752T, S87L	D533E		not found		H398R, A13T	S170N, L153R		T16S				V145I		C161S, A165T, V217I, S244A, T271A, E277D, P326A	AVN12VAT, A16S, SAADG27PGASS, T39N, V49L, I54S, S57G, E61K, E64D, V67G, D69N, N77S, T104P, V123I, R131Q, GE152DD		SRA2PRT, V15I, G68S, Y345H
129A	Y	357	P7S, T105A, V205L, G391A	T256P	L353Q, S108N, S25G			A104P	Q301E, K296Q, A281G, T276A, N262T, S240T, E230K, I210A, E202Q, V189T, EP185QG, V127L, SGK57EGR		Q161L, S176A, A197D, G695A	S468A, T484A, K518N, K585R				A123S		T83I	P752T, S87L	D533E		not found		H398R, A13T	S170N, L153R		T16S				V145I		C161S, A165T, V217I, S244A, T271A, E277D, P326A	AVN12VAT, A16S, SAADG27PGASS, T39N, V49L, I54S, S57G, E61K, E64D, V67G, D69N, N77S, T104P, V123I, R131Q, GE152DD		SRA2PRT, V15I, G68S, Y345H
129B	N	357	P7S, T105A, V205L, G391A	T256P	L353Q, S108N, S25G			A104P	Q301E, K296Q, A281G, T276A, N262T, S240T, E230K, I210A, E202Q, V189T, EP185QG, V127L, SGK57EGR		Q161L, S176A, A197D, G695A	S468A, T484A, K518N, K585R				A123S		T83I	P752T, S87L	D533E		not found		H398R, A13T	S170N, L153R		T16S				V145I		C161S, A165T, V217I, S244A, T271A, E277D, P326A	AVN12VAT, A16S, SAADG27PGASS, T39N, V49L, I54S, S57G, E61K, E64D, V67G, D69N, N77S, T104P, V123I, R131Q, GE152DD		SRA2PRT, V15I, G68S, Y345H
129C	N	357	P7S, T105A, V205L, G391A	T256P	L353Q, S108N, S25G			A104P	Q301E, K296Q, A281G, T276A, N262T, S240T, E230K, I210A, E202Q, V189T, EP185QG, V127L, SGK57EGR		Q161L, S176A, A197D, G695A	S468A, T484A, K518N, K585R				A123S		T83I	P752T, S87L	D533E		not found		H398R, A13T	S170N, L153R		T16S				V145I		C161S, A165T, V217I, S244A, T271A, E277D, P326A	AVN12VAT, A16S, SAADG27PGASS, T39N, V49L, I54S, S57G, E61K, E64D, V67G, D69N, N77S, T104P, V123I, R131Q, GE152DD		SRA2PRT, V15I, G68S, Y345H
132A	Y	357	P7S, T105A, V205L, G391A		L353Q, S108N, S25G			A104P	Q424E, Q301E, K296Q, A281G, T276A, N262T, S240T, E230K, I210A, E202Q, V189T, EP185QG, V127L, SGK57EGR		Q161L, S176A, A197D, G695A	S468A, T484A, K518N, K585R				A123S		T83I	P752T, S87L	D533E		not found		H398R, A13T	S170N, L153R		T16S				V145I		C161S, A165T, V217I, S244A, T271A, E277D, P326A	AVN12VAT, A16S, SAADG27PGASS, T39N, V49L, I54S, S57G, E61K, E64D, V67G, D69N, N77S, T104P, V123I, R131Q, GE152DD		SRA2PRT, V15I, G68S, Y345H
132B	N	357	P7S, T105A, V205L, G391A		L353Q, S108N, S25G			A104P	Q424E, Q301E, K296Q, A281G, T276A, N262T, S240T, E230K, I210A, E202Q, V189T, EP185QG, V127L, SGK57EGR		Q161L, S176A, A197D, G695A	S468A, T484A, K518N, K585R				A123S		T83I	P752T, S87L	D533E		not found		H398R, A13T	S170N, L153R		T16S				V145I		C161S, A165T, V217I, S244A, T271A, E277D, P326A	AVN12VAT, A16S, SAADG27PGASS, T39N, V49L, I54S, S57G, E61K, E64D, V67G, D69N, N77S, T104P, V123I, R131Q, GE152DD		SRA2PRT, V15I, G68S, Y345H
161	Y	357	P7S, T105A, V205L, G391A	T256P	L353Q, S108N, S25G			A104P	Q301E, K296Q, A281G, T276A, N262T, S240T, E230K, I210A, E202Q, V189T, EP185QG, V127L, SGK57EGR		Q161L, S176A, A197D, G695A	S468A, T484A, K518N, K585R				A123S		T83I	P752T, S87L	D533E		not found		H398R, A13T	S170N, L153R		T16S				V145I		C161S, A165T, V217I, S244A, T271A, E277D, P326A	AVN12VAT, A16S, SAADG27PGASS, T39N, V49L, I54S, S57G, E61K, E64D, V67G, D69N, N77S, T104P, V123I, R131Q, GE152DD		SRA2PRT, V15I, G68S, Y345H
184	Y	235	G27D, A97V, T105A, V205L, G391A		L353Q, S25G			A104P, V466I	G425A, A315G, R310E, V189T, EP185QG, K115T, T103S		S176A, A197D, G695A	S468A, T484A, K518N, K585R				A123S		T83I	S87L	D533E, S457R			Y85F	H398R	S170N, L153R		T16S, E386D				V145I		L26V, T271A	G31S, A51E, R89S, GE152DD	L71R	SRA2PRT, G68S, Y345H, G362S
194A	Y	555	T105A		L353Q, S25G			A104P	R310G, Q301E, K296Q, H288fs, A281G, A267S, N262T, S240T, E230K, I210A, E202Q, SGK57EGR, D43N		S176A, G695A	T484A						D652Y			not found			H398R										R101C	L71R	Y345H
194B	N	555	T105A		L353Q, S25G			A104P	R310G, Q301E, K296Q, A267S, N262T, S240T, E230K, I210A, E202Q, SGK57EGR, D43N		S176A, G695A	T484A						D652Y			not found			H398R										R101C	L71R	Y345H
196	Y	357	P7S, T105A, V205L, G391A		L353Q, S108N, S25G			A104P	Q301E, K296Q, A281G, T276A, N262T, S240T, E230K, I210A, E202Q, V189T, EP185QG, V127L, SGK57EGR		Q161L, S176A, A197D, G695A	S468A, T484A, K518N, K585R				A123S		T83I	P752T, S87L	D533E		not found		H398R, A13T	S170N, L153R		T16S				V145I		C161S, A165T, V217I, S244A, T271A, E277D, P326A	AVN12VAT, A16S, SAADG27PGASS, T39N, V49L, I54S, S57G, E61K, E64D, V67G, D69N, N77S, T104P, V123I, R131Q, GE152DD		SRA2PRT, V15I, G68S, Y345H
198A	Y	235	G27D, A97V, T105A, V205L, G391A		L353Q, S25G		R504C	A104P, V466I	G425A, A315G, R310E, V189T, EP185QG, F170L, K115T, T103S		S176A, A197D, G695A	S468A, T484A, K518N, K585R				A123S		T83I	S87L	D533E			Y85F	H398R, A149T	S170N, L153R		T16S, E386D				V145I		L26V, T271A	G31S, A51E, R89S, GE152DD	L71R	SRA2PRT, G68S, Y345H, G362S
198B	N	235	G27D, A97V, T105A, V205L, G391A		L353Q, S25G		R504C	A104P, V466I	G425A, A315G, R310E, V189T, EP185QG, F170L, K115T, T103S		S176A, A197D, G695A	S468A, T484A, K518N, K585R				A123S		T83I	S87L	D533E			Y85F	H398R, A149T	S170N, L153R		T16S, E386D				V145I		L26V, T271A	G31S, A51E, R89S, GE152DD	L71R	SRA2PRT, G68S, Y345H, G362S
203A	Y	357	P7S, T105A, V205L, G391A		L353Q, S108N, S25G			A104P	Q301E, K296Q, A281G, T276A, N262T, S240T, E230K, I210A, E202Q, V189T, EP185QG, V127L, SGK57EGR		Q161L, S176A, A197D, G695A	S468A, T484A, K518N, K585R				A123S		T83I	P752T, S87L	D533E		not found		H398R, A13T	S170N, L153R		T16S				V145I		C161S, A165T, V217I, S244A, T271A, E277D, P326A	AVN12VAT, A16S, SAADG27PGASS, T39N, V49L, I54S, S57G, E61K, E64D, V67G, D69N, N77S, T104P, V123I, R131Q, GE152DD		SRA2PRT, V15I, G68S, Y345H
203B	N	357	P7S, T105A, V205L, G391A		L353Q, S108N, S25G			A104P	Q301E, K296Q, A281G, T276A, N262T, S240T, E230K, I210A, E202Q, V189T, EP185QG, V127L, SGK57EGR		Q161L, S176A, A197D, G695A	S468A, T484A, K518N, K585R				A123S		T83I	P752T, S87L	D533E		not found		H398R, A13T	S170N, L153R		T16S				V145I		C161S, A165T, V217I, S244A, T271A, E277D, P326A	AVN12VAT, A16S, SAADG27PGASS, T39N, V49L, I54S, S57G, E61K, E64D, V67G, D69N, N77S, T104P, V123I, R131Q, GE152DD		SRA2PRT, V15I, G68S, Y345H
203C	N	357	P7S, T105A, V205L, G391A		L353Q, S108N, S25G			A104P	Q301E, K296Q, A281G, T276A, N262T, S240T, E230K, I210A, E202Q, V189T, EP185QG, V127L, SGK57EGR		Q161L, S176A, A197D, G695A	S468A, T484A, K518N, K585R				A123S		T83I	P752T, S87L	D533E		not found		H398R, A13T	S170N, L153R		T16S				V145I		C161S, A165T, V217I, S244A, T271A, E277D, P326A	AVN12VAT, A16S, SAADG27PGASS, T39N, V49L, I54S, S57G, E61K, E64D, V67G, D69N, N77S, T104P, V123I, R131Q, GE152DD		SRA2PRT, V15I, G68S, Y345H
203D	N	357	P7S, T105A, V205L, G391A		L353Q, S108N, S25G			A104P	Q301E, K296Q, A281G, T276A, N262T, S240T, E230K, I210A, E202Q, V189T, EP185QG, V127L, SGK57EGR		Q161L, S176A, A197D, G695A	S468A, T484A, K518N, K585R				A123S		T83I	P752T, S87L	D533E		not found		H398R, A13T	S170N, L153R		T16S				V145I		C161S, A165T, V217I, S244A, T271A, E277D, P326A	AVN12VAT, A16S, SAADG27PGASS, T39N, V49L, I54S, S57G, E61K, E64D, V67G, D69N, N77S, T104P, V123I, R131Q, GE152DD		SRA2PRT, V15I, G68S, Y345H
203E	N	357	P7S, T105A, V205L, G391A		L353Q, S108N, S25G			A104P	Q301E, K296Q, A281G, T276A, N262T, S240T, E230K, I210A, E202Q, V189T, EP185QG, V127L, SGK57EGR		Q161L, S176A, A197D, G695A	S468A, T484A, K518N, K585R				A123S		T83I	P752T, S87L	D533E		not found		H398R, A13T	S170N, L153R		T16S				V145I		C161S, A165T, V217I, S244A, T271A, E277D, P326A	AVN12VAT, A16S, SAADG27PGASS, T39N, V49L, I54S, S57G, E61K, E64D, V67G, D69N, N77S, T104P, V123I, R131Q, GE152DD		SRA2PRT, V15I, G68S, Y345H
206	Y	357	P7S, T105A, V205L, G391A		L353Q, S108N, S25G			A104P	Q301E, K296Q, A281G, T276A, N262T, S240T, E230K, I210A, E202Q, V189T, EP185QG, V127L, SGK57EGR		Q161L, S176A, A197D, G695A	S468A, T484A, K518N, K585R				A123S		T83I	P752T, S87L	D533E		not found		H398R, A13T	S170N, L153R		T16S				V145I		C161S, A165T, V217I, S244A, T271A, E277D, P326A	AVN12VAT, A16S, SAADG27PGASS, T39N, V49L, I54S, S57G, E61K, E64D, V67G, D69N, N77S, T104P, V123I, R131Q, GE152DD		SRA2PRT, V15I, G68S, Y345H
211A	Y	823	P7S, G27D, T105A, Q155R, V205L, G391A	I418V	L353Q, S25G			A104P, S518L	G425A, A315G, R310E, V189T, EP185QG, F170L, K115T, T103S		S176A, K573T, G695A	T484A, K585R, R639K				A123S		T83I	S87L	D533E	not found			H398R, A395T	S170N, L153R		T16S, A20V, R310H, E423K						T271A, R285L	G31S, A46V, GE152DD, A197V		SRA2PRT, V15I, G68S, Y345H
211B	N	823	P7S, G27D, T105A, Q155R, V205L, G391A	I418V	L353Q, S25G			A104P, S518L	G425A, A315G, R310E, V189T, EP185QG, F170L, K115T, T103S		S176A, K573T, G695A	T484A, K585R, R639K				A123S		T83I	S87L	D533E	not found			H398R, A395T	S170N, L153R		T16S, A20V, R310H, E423K						T271A, R285L	G31S, A46V, GE152DD, A197V		SRA2PRT, V15I, G68S, Y345H
214	Y	235	G27D, A97V, T105A, V205L, G391A		L353Q, S25G			A104P, V466I	G425A, A315G, R310E, E185fs, F170L, K115T, T103S		S176A, A197D, G695A	S468A, T484A, K518N, K585R				A123S		T83I		D533E, S457R			Y85F	H398R	S170N, L153R		T16S, E386D		Q90L		V145I		L26V, T271A	G31S, A51E, R89S, GE152DD	L71R	SRA2PRT, G68S, Y345H, G362S
220A	Y	235	G27D, A97V, T105A, V205L, G391A		L353Q, S25G			A104P, V466I	G425A, A315G, R310E, V189T, EP185QG, F170L, K115T, T103S		S176A, A197D, G695A	S468A, T484A, K518N, K585R				A123S		T83I	S87L	D533E			Y85F	H398R, D249N	S170N, L153R		T16S, E386D				V145I		L26V, T271A	G31S, A51E, R89S, GE152DD	L71R	SRA2PRT, G68S, Y345H, G362S
220B	Y	235	G27D, A97V, T105A, V205L, G391A		L353Q, S25G			A104P, V466I	G425A, A315G, R310E, E185fs, F170L, K115T, T103S		S176A, A197D, G695A	S468A, T484A, K518N, K585R				A123S		T83I		D533E, S457R			Y85F	H398R	S170N, L153R		T16S, E386D		Q90L		V145I		L26V, T271A	G31S, A51E, R89S, GE152DD	L71R	SRA2PRT, G68S, Y345H, G362S
222A	Y	235	G27D, A97V, T105A, V205L, G391A		L353Q, S25G			A104P, V466I	G425A, A315G, R310E, V189T, EP185QG, F170L, K115T, T103S		S176A, A197D, G695A	S468A, T484A, K518N, K585R				A123S		T83I	S87L	D533E			Y85F	H398R, D249N	S170N, L153R		T16S, E386D				V145I		L26V, T271A	G31S, A51E, R89S, GE152DD	L71R	SRA2PRT, G68S, Y345H, G362S
222B	Y	357	P7S, T105A, V205L, G391A		L353Q, S108N, S25G			A104P	Q301E, K296Q, A281G, T276A, N262T, S240T, E230K, I210A, E202Q, V189T, EP185QG, V127L, SGK57EGR		Q161L, S176A, A197D, G695A	S468A, T484A, K518N, K585R				A123S		T83I	P752T, S87L	D533E		not found		H398R, A13T	S170N, L153R		T16S				V145I		C161S, A165T, V217I, S244A, T271A, E277D, P326A	AVN12VAT, A16S, SAADG27PGASS, T39N, V49L, I54S, S57G, E61K, E64D, V67G, D69N, N77S, T104P, V123I, R131Q, GE152DD		SRA2PRT, V15I, G68S, Y345H
228A	Y	235	G27D, A97V, T105A, V205L, G391A		L353Q, S25G			A104P, V466I	G425A, A315G, R310E, V189T, EP185QG, F170L, K115T, T103S		S176A, A197D, G695A	S468A, T484A, K518N, K585R				A123S		T83I	S87L	D533E			Y85F	H398R, D249N	S170N, L153R		T16S, E386D				V145I		L26V, T271A	G31S, A51E, R89S, GE152DD	L71R	SRA2PRT, G68S, Y345H, G362S
228B	N	235	G27D, A97V, T105A, V205L, G391A		L353Q, S25G			A104P, V466I	G425A, A315G, R310E, V189T, EP185QG, F170L, K115T, T103S		S176A, A197D, G695A	S468A, T484A, K518N, K585R				A123S		T83I	S87L	D533E			Y85F	H398R, D249N	S170N, L153R		T16S, E386D				V145I		L26V, T271A	G31S, A51E, R89S, GE152DD	L71R	SRA2PRT, G68S, Y345H, G362S
228C	N	235	G27D, A97V, T105A, V205L, G391A		L353Q, S25G			A104P, V466I	G425A, A315G, R310E, V189T, EP185QG, F170L, K115T, T103S		S176A, A197D, G695A	S468A, T484A, K518N, K585R				A123S		T83I	S87L	D533E			Y85F	H398R, D249N	S170N, L153R		T16S, E386D				V145I		L26V, T271A	G31S, A51E, R89S, GE152DD	L71R	SRA2PRT, G68S, Y345H, G362S
236A	Y	357	P7S, T105A, V205L, G391A		L353Q, S108N, S25G			A104P	Q301E, K296Q, A281G, T276A, N262T, S240T, E230K, I210A, E202Q, V189T, EP185QG, V127L, SGK57EGR		Q161L, S176A, A197D, G695A	S468A, T484A, K518N, K585R				A123S		T83I	P752T, S87L	D533E		not found		H398R, A13T	S170N, L153R		T16S				V145I		C161S, A165T, V217I, S244A, T271A, E277D, P326A	AVN12VAT, A16S, SAADG27PGASS, T39N, V49L, I54S, S57G, E61K, E64D, V67G, D69N, N77S, T104P, V123I, R131Q, GE152DD		SRA2PRT, V15I, G68S, Y345H
236B	N	357	P7S, T105A, V205L, G391A		L353Q, S108N, S25G			A104P	Q301E, K296Q, A281G, T276A, N262T, S240T, E230K, I210A, E202Q, V189T, EP185QG, V127L, SGK57EGR		Q161L, S176A, A197D, G695A	S468A, T484A, K518N, K585R				A123S		T83I	P752T, S87L	D533E		not found		H398R, A13T	S170N, L153R		T16S				V145I		C161S, A165T, V217I, S244A, T271A, E277D, P326A	AVN12VAT, A16S, SAADG27PGASS, T39N, V49L, I54S, S57G, E61K, E64D, V67G, D69N, N77S, T104P, V123I, R131Q, GE152DD		SRA2PRT, V15I, G68S, Y345H
237A	Y	357	P7S, T105A, V205L, G391A		L353Q, S108N, S25G			A104P	Q301E, K296Q, A281G, T276A, N262T, S240T, E230K, I210A, E202Q, V189T, EP185QG, V127L, SGK57EGR		Q161L, S176A, A197D, G695A	S468A, T484A, K518N, K585R				A123S		T83I	P752T, S87L	D533E		not found		H398R, A13T	S170N, L153R		T16S				V145I		C161S, A165T, V217I, S244A, T271A, E277D, P326A	AVN12VAT, A16S, SAADG27PGASS, T39N, V49L, I54S, S57G, E61K, E64D, V67G, D69N, N77S, T104P, V123I, R131Q, GE152DD		SRA2PRT, V15I, G68S, Y345H
240A	Y	357	P7S, T105A, V205L, G391A		L353Q, S108N, S25G			A104P	Q301E, K296Q, A281G, T276A, N262T, S240T, E230K, I210A, E202Q, V189T, EP185QG, V127L, SGK57EGR		Q161L, S176A, A197D, G695A	S468A, T484A, K518N, K585R				A123S		T83I	P752T, S87L	D533E		not found		H398R, A13T	S170N, L153R		T16S				V145I		C161S, A165T, V217I, S244A, T271A, E277D, P326A	AVN12VAT, A16S, SAADG27PGASS, T39N, V49L, I54S, S57G, E61K, E64D, V67G, D69N, N77S, T104P, V123I, R131Q, GE152DD		SRA2PRT, V15I, G68S, Y345H
240B	N	357	P7S, T105A, V205L, G391A		L353Q, S108N, S25G			A104P	Q301E, K296Q, A281G, T276A, N262T, S240T, E230K, I210A, E202Q, V189T, EP185QG, V127L, SGK57EGR		Q161L, S176A, A197D, G695A	S468A, T484A, K518N, K585R				A123S		T83I	P752T, S87L	D533E		not found		H398R, A13T	S170N, L153R		T16S				V145I		C161S, A165T, V217I, S244A, T271A, E277D, P326A	AVN12VAT, A16S, SAADG27PGASS, T39N, V49L, I54S, S57G, E61K, E64D, V67G, D69N, N77S, T104P, V123I, R131Q, GE152DD		SRA2PRT, V15I, G68S, Y345H
254	Y	357	P7S, T105A, V205L, G391A		L353Q, S108N, S25G			A104P	Q301E, K296Q, A281G, T276A, N262T, S240T, E230K, I210A, E202Q, V189T, EP185QG, V127L, SGK57EGR		Q161L, S176A, A197D, G695A	S468A, T484A, K518N, K585R				A123S		T83I	P752T, S87L	D533E		not found		H398R, A13T	S170N, L153R		T16S				V145I		C161S, A165T, V217I, S244A, T271A, E277D, P326A	AVN12VAT, A16S, SAADG27PGASS, T39N, V49L, I54S, S57G, E61K, E64D, V67G, D69N, N77S, T104P, V123I, R131Q, GE152DD		SRA2PRT, V15I, G68S, Y345H
273A	Y	823	P7S, G27D, T105A, Q155R, V205L, G391A	I418V	L353Q, S25G			A104P, S518L	G425A, A315G, R310E, V189T, EP185QG, F170L, K115T, T103S		S176A, K573T, G695A	T484A, K585R, R639K	V226A			A123S		T83I	S87L	D533E	not found			H398R, A395T	S170N, L153R		T16S, A20V, R310H, E423K						T271A, R285L	G31S, A46V, GE152DD, A197V		SRA2PRT, V15I, G68S, Y345H
273B	Y	823	P7S, G27D, T105A, Q155R, V205L, G391A	I418V	L353Q, S25G			A104P, S518L	G425A, A315G, R310E, V189T, EP185QG, F170L, K115T, T103S		S176A, K573T, G695A	T484A, K585R, R639K	V226A			A123S		T83I	S87L	D533E	not found			H398R, A395T	S170N, L153R		T16S, A20V, R310H, E423K						T271A, R285L	G31S, A46V, GE152DD, A197V		SRA2PRT, V15I, G68S, Y345H
273C	N	823	P7S, G27D, T105A, Q155R, V205L, G391A	I418V	L353Q, S25G			A104P, S518L	G425A, A315G, R310E, V189T, EP185QG, F170L, K115T, T103S		S176A, K573T, G695A	T484A, K585R, R639K	V226A			A123S		T83I	S87L	D533E	not found			H398R, A395T	S170N, L153R		T16S, A20V, R310H, E423K						T271A, R285L	G31S, A46V, GE152DD, A197V		SRA2PRT, V15I, G68S, Y345H
273D	N	823	P7S, G27D, T105A, Q155R, V205L, G391A	I418V	L353Q, S25G			A104P, S518L	G425A, A315G, R310E, V189T, EP185QG, F170L, K115T, T103S		S176A, K573T, G695A	T484A, K585R, R639K	V226A			A123S		T83I	S87L	D533E	not found			H398R, A395T	S170N, L153R		T16S, A20V, R310H, E423K						T271A, R285L	G31S, A46V, GE152DD, A197V		SRA2PRT, V15I, G68S, Y345H
283	Y	312	G27D, T105A, Q155R, V205L, V356I, G391A	I418V	L353Q, S25G			A20T, A86D, A104P	Q424E, S240T, E230K, I210A, E202Q, V189T, EP185QG, V127L, SGK57EGR		S176A, G695A	T484A, K585R, A590T, P833L			I186V	A123S				D533E, A473V			A391V	H398R, A29V	S170N, L153R		T16S, V159I, A267T, E386D	A316T			V145I, T55S		C161S, A165T, V217I, S244A, T271A, E277D, P326A	AVN12VAT, A16S, SAADG27PGASS, T39N, V49L, I54S, S57G, E61K, E64D, V67G, D69N, N77S, T104P, V123I, R131Q, GE152DD		Y345H
286	Y	357	P7S, T105A, V205L, G391A		L353Q, S108N, S25G			A104P	Q301E, K296Q, A281G, T276A, N262T, S240T, E230K, I210A, E202Q, V189T, EP185QG, V127L, SGK57EGR		Q161L, S176A, A197D, G695A	S468A, T484A, K518N, K585R				A123S		T83I	P752T, S87L	D533E		not found		H398R, A13T	S170N, L153R		T16S				V145I		C161S, A165T, V217I, S244A, T271A, E277D, P326A	AVN12VAT, A16S, SAADG27PGASS, T39N, V49L, I54S, S57G, E61K, E64D, V67G, D69N, N77S, T104P, V123I, R131Q, GE152DD		SRA2PRT, V15I, G68S, Y345H
304A	Y	235	G27D, A97V, T105A, V205L, G391A		L353Q, S25G			A104P, V466I	G425A, A315G, R310E, V189T, EP185QG, F170L, K115T, T103S		S176A, A197D, G695A	S468A, T484A, K518N, K585R				A123S		T83I	S87L	D533E			Y85F	H398R, A149T	S170N, L153R		T16S, E386D				V145I		L26V, T271A	G31S, A51E, R89S, GE152DD	L71R	SRA2PRT, G68S, Y345H, G362S
304B	N	235	G27D, A97V, T105A, V205L, G391A		L353Q, S25G			A104P, V466I	G425A, A315G, R310E, V189T, EP185QG, F170L, K115T, T103S		S176A, A197D, G695A	S468A, T484A, K518N, K585R				A123S		T83I	S87L	D533E			Y85F	H398R, A149T	S170N, L153R		T16S, E386D				V145I		L26V, T271A	G31S, A51E, R89S, GE152DD	L71R	SRA2PRT, G68S, Y345H, G362S
304C	N	235	G27D, A97V, T105A, V205L, G391A		L353Q, S25G			A104P, V466I	G425A, A315G, R310E, V189T, EP185QG, F170L, K115T, T103S		S176A, A197D, G695A	S468A, T484A, K518N, K585R				A123S		T83I	S87L	D533E			Y85F	H398R, A149T	S170N, L153R		T16S, E386D				V145I		L26V, T271A	G31S, A51E, R89S, GE152DD	L71R	SRA2PRT, G68S, Y345H, G362S
304D	N	235	G27D, A97V, T105A, V205L, G391A		L353Q, S25G			A104P, V466I	G425A, A315G, R310E, V189T, EP185QG, F170L, K115T, T103S		S176A, A197D, G695A	S468A, T484A, K518N, K585R				A123S		T83I	S87L	D533E			Y85F	H398R, A149T	S170N, L153R		T16S, E386D				V145I		L26V, T271A	G31S, A51E, R89S, GE152DD	L71R	SRA2PRT, G68S, Y345H, G362S
304E	N	235	G27D, A97V, T105A, V205L, G391A		L353Q, S25G			A104P, V466I	G425A, A315G, R310E, V189T, EP185QG, F170L, K115T, T103S		S176A, A197D, G695A	S468A, T484A, K518N, K585R				A123S		T83I	S87L	D533E			Y85F	H398R, A149T	S170N, L153R		T16S, E386D				V145I		L26V, T271A	G31S, A51E, R89S, GE152DD	L71R	SRA2PRT, G68S, Y345H, G362S
304F	N	235	G27D, A97V, T105A, V205L, G391A		L353Q, S25G			A104P, V466I	G425A, A315G, R310E, V189T, EP185QG, F170L, K115T, T103S		S176A, A197D, G695A	S468A, T484A, K518N, K585R				A123S		T83I	S87L	D533E			Y85F	H398R, A149T	S170N, L153R		T16S, E386D				V145I		L26V, T271A	G31S, A51E, R89S, GE152DD	L71R	SRA2PRT, G68S, Y345H, G362S
305	Y	260	T105A					A104P	R310G, Q301E, K296Q, A281G, A267S, N262T, S240T, E230K, I210A, E202Q, SGK57EGR, D43N		S176A, Q601H, G695A	T484A							V646L			not found		H398R	I80L, V55I										L71R	Y345H
307	Y	235	G27D, A97V, T105A, V205L, G391A		L353Q, S25G			A104P, V466I	G425A, A315G, R310E, V189T, EP185QG, F170L, K115T, T103S		S176A, A197D, G695A	S468A, T484A, K518N, K585R				A123S		T83I	S87L	D533E			Y85F	H398R, A149T	S170N, L153R		T16S, E386D				V145I		L26V, T271A	G31S, A51E, R89S, GE152DD	L71R	SRA2PRT, G68S, Y345H, G362S
318	Y	357	P7S, T105A, V205L, G391A		L353Q, S108N, S25G			A104P	Q424E, S240T, E230K, I210A, E202Q, V189T, EP185QG, V127L, SGK57EGR		Q161L, S176A, A197D, G695A	S468A, T484A, K518N, K585R				A123S		T83I	P752T, S87L	D533E		not found		H398R, A13T	S170N, L153R		T16S				V145I		C161S, A165T, V217I, S244A, T271A, E277D, P326A	AVN12VAT, A16S, SAADG27PGASS, T39N, V49L, I54S, S57G, E61K, E64D, V67G, D69N, N77S, T104P, V123I, R131Q, GE152DD		SRA2PRT, V15I, G68S, Y345H
324A	Y	357	P7S, T105A, V205L, G391A		L353Q, S108N, S25G		R504C	A104P	Q424E, K296Q, A281G, T276A, N262T, S240T, E230K, I210A, E202Q, V189T, EP185QG, V127L, SGK57EGR		Q161L, S176A, A197D, G695A	S468A, T484A, K518N, K585R				A123S		T83I	P752T, S87L	D533E		not found		H398R, A13T	S170N, L153R, V112M		T16S				V145I		C161S, A165T, V217I, S244A, T271A, E277D, P326A	AVN12VAT, A16S, SAADG27PGASS, T39N, V49L, I54S, S57G, E61K, E64D, V67G, D69N, N77S, T104P, V123I, R131Q, GE152DD		SRA2PRT, V15I, G68S, Y345H
324B	N	357	P7S, T105A, V205L, G391A		L353Q, S108N, S25G		R504C	A104P	Q424E, A281G, T276A, N262T, S240T, E230K, I210A, E202Q, V189T, EP185QG, V127L, SGK57EGR		Q161L, S176A, A197D, G695A	S468A, T484A, K518N, K585R				A123S		T83I	P752T, S87L	D533E		not found		H398R, A13T	S170N, L153R, V112M		T16S				V145I		C161S, A165T, V217I, S244A, T271A, E277D, P326A	AVN12VAT, A16S, SAADG27PGASS, T39N, V49L, I54S, S57G, E61K, E64D, V67G, D69N, N77S, T104P, V123I, R131Q, GE152DD		SRA2PRT, V15I, G68S, Y345H
324C	N	357	P7S, T105A, V205L, G391A		L353Q, S108N, S25G		R504C	A104P	Q424E, A281G, T276A, N262T, S240T, E230K, I210A, E202Q, V189T, EP185QG, V127L, SGK57EGR		Q161L, S176A, A197D, G695A	S468A, T484A, K518N, K585R				A123S		T83I	P752T, S87L	D533E		not found		H398R, A13T	S170N, L153R, V112M		T16S				V145I		C161S, A165T, V217I, S244A, T271A, E277D, P326A	AVN12VAT, A16S, SAADG27PGASS, T39N, V49L, I54S, S57G, E61K, E64D, V67G, D69N, N77S, T104P, V123I, R131Q, GE152DD		SRA2PRT, V15I, G68S, Y345H
324D	N	357	P7S, T105A, V205L, G391A		L353Q, S108N, S25G		R504C	A104P	Q424E, A281G, T276A, N262T, S240T, E230K, I210A, E202Q, V189T, EP185QG, V127L, SGK57EGR		Q161L, S176A, A197D, G695A	S468A, T484A, K518N, K585R				A123S		T83I	P752T, S87L	D533E		not found		H398R, A13T	S170N, L153R, V112M		T16S				V145I		C161S, A165T, V217I, S244A, T271A, E277D, P326A	AVN12VAT, A16S, SAADG27PGASS, T39N, V49L, I54S, S57G, E61K, E64D, V67G, D69N, N77S, T104P, V123I, R131Q, GE152DD		SRA2PRT, V15I, G68S, Y345H
324E	N	357	P7S, T105A, V205L, G391A		L353Q, S108N, S25G			A104P	Q424E, T276A, N262T, S240T, E230K, I210A, E202Q, V189T, EP185QG, V127L, SGK57EGR		Q161L, S176A, A197D, G695A	S468A, T484A, K518N, K585R				A123S		T83I	P752T, S87L	D533E		not found		H398R, A13T	S170N, L153R		T16S				V145I		C161S, A165T, V217I, S244A, T271A, E277D, P326A	AVN12VAT, A16S, SAADG27PGASS, T39N, V49L, I54S, S57G, E61K, E64D, V67G, D69N, N77S, T104P, V123I, R131Q, GE152DD		SRA2PRT, V15I, G68S, Y345H
324F	N	357	P7S, T105A, V205L, G391A		L353Q, S108N, S25G			A104P	Q424E, K296Q, A281G, T276A, N262T, S240T, E230K, I210A, E202Q, V189T, EP185QG, V127L, SGK57EGR		Q161L, S176A, A197D, G695A	S468A, T484A, K518N, K585R				A123S		T83I	P752T, S87L	D533E		not found		H398R, A13T	S170N, L153R		T16S				V145I		C161S, A165T, V217I, S244A, T271A, E277D, P326A	AVN12VAT, A16S, SAADG27PGASS, T39N, V49L, I54S, S57G, E61K, E64D, V67G, D69N, N77S, T104P, V123I, R131Q, GE152DD		SRA2PRT, V15I, G68S, Y345H
324G	N	357	P7S, T105A, V205L, G391A		L353Q, S108N, S25G			A104P	Q424E, K296Q, A281G, T276A, N262T, S240T, E230K, I210A, E202Q, V189T, EP185QG, V127L, SGK57EGR		Q161L, S176A, A197D, G695A	S468A, T484A, K518N, K585R				A123S		T83I	P752T, S87L	D533E		not found		H398R, A13T	S170N, L153R		T16S				V145I		C161S, A165T, V217I, S244A, T271A, E277D, P326A	AVN12VAT, A16S, SAADG27PGASS, T39N, V49L, I54S, S57G, E61K, E64D, V67G, D69N, N77S, T104P, V123I, R131Q, GE152DD		SRA2PRT, V15I, G68S, Y345H
324H	N	357	P7S, T105A, V205L, G391A		L353Q, S108N, S25G			A104P	Q424E, K296Q, A281G, T276A, N262T, S240T, E230K, I210A, E202Q, V189T, EP185QG, V127L, SGK57EGR		Q161L, S176A, A197D, G695A	S468A, T484A, K518N, K585R				A123S		T83I	P752T, S87L	D533E		not found		H398R, A13T	S170N, L153R		T16S				V145I		C161S, A165T, V217I, S244A, T271A, E277D, P326A	AVN12VAT, A16S, SAADG27PGASS, T39N, V49L, I54S, S57G, E61K, E64D, V67G, D69N, N77S, T104P, V123I, R131Q, GE152DD		SRA2PRT, V15I, G68S, Y345H
324I	N	357	P7S, T105A, V205L, G391A		L353Q, S108N, S25G			A104P	Q424E, K296Q, A281G, T276A, N262T, S240T, E230K, I210A, E202Q, V189T, EP185QG, V127L, SGK57EGR		Q161L, S176A, A197D, G695A	S468A, T484A, K518N, K585R				A123S		T83I	P752T, S87L	D533E		not found		H398R, A13T	S170N, L153R		T16S				V145I		C161S, A165T, V217I, S244A, T271A, E277D, P326A	AVN12VAT, A16S, SAADG27PGASS, T39N, V49L, I54S, S57G, E61K, E64D, V67G, D69N, N77S, T104P, V123I, R131Q, GE152DD		SRA2PRT, V15I, G68S, Y345H
324J	N	357	P7S, T105A, V205L, G391A		L353Q, S108N, S25G			A104P	Q424E, K296Q, A281G, T276A, N262T, S240T, E230K, I210A, E202Q, V189T, EP185QG, V127L, SGK57EGR		Q161L, S176A, A197D, G695A	S468A, T484A, K518N, K585R				A123S		T83I	P752T, S87L	D533E		not found		H398R, A13T	S170N, L153R		T16S				V145I		C161S, A165T, V217I, S244A, T271A, E277D, P326A	AVN12VAT, A16S, SAADG27PGASS, T39N, V49L, I54S, S57G, E61K, E64D, V67G, D69N, N77S, T104P, V123I, R131Q, GE152DD		SRA2PRT, V15I, G68S, Y345H
327A	Y	3275	R79Q, T105A		L353Q, S25G			A104P	S240T, E230K, I210A, E202Q, V189T, EP185QG, V127L		S176A, G695A	T484A				A123S								H398R	S170N, L153R		T16S, V159I, R310C, E386D, L411M							A155T	L71R	SRA2PRT, V15I, G68S, Y345H
327B	N	3275	R79Q, T105A		L353Q, S25G		A474S	A104P	S240T, E230K, I210A, E202Q, V189T, EP185QG, V127L		S176A, G695A	T484A				A123S								H398R	S170N, L153R		T16S, V159I, R310C, E386D, L411M							A155T	L71R	SRA2PRT, V15I, G68S, Y345H
352A	Y	823	P7S, G27D, T105A, Q155R, V205L, G391A	I418V	L353Q, S25G			A104P, S518L	G425A, A315G, R310E, V189T, EP185QG, F170L, K115T, T103S		S176A, K573T, G695A	T484A, K585R, R639K				A123S		T83I	S87L	D533E	not found			H398R, A395T	S170N, L153R		T16S, A20V, R310H, E423K						T271A, R285L	G31S, A46V, GE152DD, A197V		SRA2PRT, V15I, G68S, Y345H
352B	N	823	P7S, G27D, T105A, Q155R, V205L, G391A	I418V	L353Q, S25G			A104P, S518L	G425A, A315G, R310E, V189T, EP185QG, F170L, K115T, T103S		S176A, K573T, G695A	T484A, K585R, R639K				A123S		T83I	S87L	D533E	not found			H398R, A395T	S170N, L153R		T16S, A20V, R310H, E423K						T271A, R285L	G31S, A46V, GE152DD, A197V		SRA2PRT, V15I, G68S, Y345H
357	Y	235	G27D, A97V, T105A, V205L, G391A		L353Q, S25G			A104P, V466I	G425A, A315G, R310E, V189T, EP185QG, H179fs, F170L, K115T, T103S		S176A, A197D, G695A	S468A, T484A, K518N, K585R				A123S		T83I	S87L	D533E, S457R			Y85F	H398R	S170N, L153R		T16S, E386D				V145I		L26V, T271A	G31S, A51E, R89S, GE152DD	L71R	SRA2PRT, G68S, Y345H, G362S
66_ENV	Y	357	P7S, T105A, V205L, G391A		L353Q, S108N, S25G			A104P	Q424E, Q301E, K296Q, A281G, T276A, N262T, S240T, E230K, I210A, E202Q, V189T, EP185QG, V127L, SGK57EGR		Q161L, S176A, A197D, G695A	S468A, T484A, K518N, K585R				A123S		T83I	P752T, S87L	D533E		not found		H398R, A13T	S170N, L153R		T16S				V145I		C161S, A165T, V217I, S244A, T271A, E277D, P326A	AVN12VAT, A16S, SAADG27PGASS, T39N, V49L, I54S, S57G, E61K, E64D, V67G, D69N, N77S, T104P, V123I, R131Q, GE152DD		SRA2PRT, V15I, G68S, Y345H
68_ENV	Y	357	P7S, T105A, V205L, G391A		L353Q, S108N, S25G			A104P	Q424E, Q301E, K296Q, A281G, T276A, N262T, S240T, E230K, I210A, E202Q, V189T, EP185QG, V127L, SGK57EGR		Q161L, S176A, A197D, G695A	S468A, T484A, K518N, K585R				A123S		T83I	P752T, S87L	D533E		not found		H398R, A13T	S170N, L153R		T16S				V145I		C161S, A165T, V217I, S244A, T271A, E277D, P326A	AVN12VAT, A16S, SAADG27PGASS, T39N, V49L, I54S, S57G, E61K, E64D, V67G, D69N, N77S, T104P, V123I, R131Q, GE152DD		SRA2PRT, V15I, G68S, Y345H
78_ENV	Y	235	G27D, A97V, T105A, V205L, G391A		L353Q, S25G			A104P, V466I	G425A, A315G, R310E, V189T, EP185QG, F170L, K115T, T103S		S176A, A197D, G695A	S468A, T484A, K518N, K585R				A123S		T83I	S87L	D533E			Y85F	H398R, D249N	S170N, L153R		T16S, E386D			G58A	V145I		L26V, T271A	G31S, A51E, R89S, GE152DD	L71R	SRA2PRT, G68S, Y345H, G362S

## Sheet: Intrinsic mut. resistome
INTRINSIC GENES AND REGULATORS
PHASE	ISOLATE	included	ST	ampC regulators				mexAB-oprM and regulators							mexXY-oprM and regulators													mexCD-oprJ and regulators					mexEF-oprN and regulators
				ampR (PA4109)	ampD (PA4522)	ampDh2 (PA5485)	ampDh3 (PA0807)	mexA (PA0425)	mexB (PA0426)	oprM (PA0427)	mexR (PA0424)	nalC (PA3721)	nalD (PA3574)	armR (PA3719)	mexY (PA2018)	mexX (PA2019)	oprM (PA0427)	fmt (PA0018)	mexZ (PA2020)	folD (PA1796)	parS (PA1798)	parR (PA1799)	htpX (PA2830)	amgS (PA5199)	amgR (PA5200)	armZ (PA5471)	PA5528	mexD (PA4598)	mexC (PA4599)	oprJ (PA4597)	nfxB (PA4600)	vqsM (PA2227)	mexE (PA2493)	mexF (PA2494)	oprN (PA2495)	mexS (PA2491)	mexT (PA2492)	mvaT (PA4315)	parS (PA1798)	parR (PA1799)
API-1609001	6B	Y	235	M288R, G283E	G148A		A208V		G957D, SV1041EA		V126E	G71E, E153Q, S209R		Y32C, G23E, S21T	T543A	W358R, L331V, K329Q, A30T		A308T, L287V, I196V, A188V, I181V			H398R, D249N	S170N, L153R				V243A, R204C, H182Q, D161G, L88P	A152_A153delinsT	I982V, S845A	P383S, S330A, H310R, R76Q, A31V	Q267R, M69V			E2V, S8F, Q368R		S13P	D249N	P60S, F172I		H398R, D249N	S170N, L153R
API-1609002	6A	Y	357	M288R, G283E, S179T, E114A	E68D		R134C		SV1041EA		V126E	G71E, S209R	F51I	Y32C, S21T	Q840E, T543A	W358R, L331V, K329Q, A30T		A308T, L287V, I196V, I181V	L138R		H398R, A13T	S170N, L153R		I260V		S314N, V243A, I237V, D207N, D119E, S112N, L88P, C40R	A154_A155insV, A150T	S845A, T87S	PA383SV, A378T, S330A, H310R, A277T, A262E, E251Q	A260V		R250C, D233E, T207N, N179S, G168S, T164I, G160C, G100D, R86K, E31D	S8F, A79G, A231T	A843T	S13P, A410S	D249N	F172I		H398R, A13T	S170N, L153R
API-1609004	19	Y	823		G148A		A208V				V126E	G71E, S209R			Q840E, T543A	W358R, L331V, K329Q, A30T		L287V, R281L, I196V, I181V, Q75H, A51T		T43I	H398R, A395T	S170N, L153R		I260V	D162E	V243A, I237V, D119E, S112N, L88P, C40R	A154_A155insV, A150T	S845A, T286M	P383S, E347K, S330A, H310R, T175A, R76Q	R168W	S5F		S8F, D353E, D370E	D230A, D666E	S13P	D249N	A143T, F172I		H398R, A395T	S170N, L153R
API-1609005	34	Y	235	M288R, G283E	G148A		A208V		G957D, SV1041EA		V126E	G71E, E153Q, S209R		Y32C, G23E, S21T	T543A	W358R, L331V, K329Q, A30T		A308T, L287V, I196V, A188V, I181V			H398R, D249N	S170N, L153R				V243A, R204C, H182Q, D161G, L88P	A152_A153delinsT	I982V, S845A	P383S, S330A, H310R, R76Q, A31V	Q267R, M69V			E2V, S8F, Q368R		S13P	D249N	P60S, F172I		H398R, D249N	S170N, L153R
API-1609006	46D	N	235	M288R, G283E	G148A		A208V		G957D, SV1041EA		V126E	G71E, E153Q, S209R		Y32C, G23E, S21T	T543A	W358R, L331V, K329Q, A30T		A308T, L287V, I196V, A188V, I181V			H398R, D249N	S170N, L153R				V243A, R204C, H182Q, D161G, L88P	A152_A153delinsT	I982V, S845A	P383S, S330A, H310R, R76Q, A31V	Q267R, M69V			E2V, S8F, Q368R		S13P	D249N	P60S, F172I		H398R, D249N	S170N, L153R
API-1609007	46B	N	235	M288R, G283E	G148A		A208V		G957D, SV1041EA		V126E	G71E, E153Q, S209R		Y32C, G23E, S21T	T543A	W358R, L331V, K329Q, A30T		A308T, L287V, I196V, A188V, I181V			H398R, D249N	S170N, L153R				V243A, R204C, H182Q, D161G, L88P	A152_A153delinsT	I982V, S845A	P383S, S330A, H310R, R76Q, A31V	Q267R, M69V			E2V, S8F, Q368R		S13P	D249N	P60S, F172I		H398R, D249N	S170N, L153R
API-1609008	46A	Y	357	M288R, G283E, S179T, E114A	E68D, P42L		R134C		SV1041EA		V126E	G71E, S209R	F51I	Y32C, S21T	Q840E, T543A	W358R, L331V, K329Q, A30T		A308T, L287V, I196V, I181V	L138R		H398R, A13T	S170N, L153R		I260V		S314N, V243A, I237V, D207N, D119E, S112N, L88P, C40R	A154_A155insV, A150T	S845A, T87S	PA383SV, A378T, S330A, H310R, A277T, A262E, E251Q	A260V		R250C, D233E, T207N, N179S, G168S, T164I, G160C, G100D, R86K, E31D	S8F, A79G, A231T	A843T	S13P, A410S	D249N	F172I		H398R, A13T	S170N, L153R
API-1609009	46E	N	235	M288R, G283E	G148A		A208V		G957D, SV1041EA		V126E	G71E, E153Q, S209R		Y32C, G23E, S21T	T543A	W358R, L331V, K329Q, A30T		A308T, L287V, I196V, A188V, I181V			H398R, D249N	S170N, L153R				V243A, R204C, H182Q, D161G, L88P	A152_A153delinsT	I982V, S845A	P383S, S330A, H310R, R76Q, A31V	Q267R, M69V			E2V, S8F, Q368R		S13P	D249N	P60S, F172I		H398R, D249N	S170N, L153R
API-1609010	46F	N	235	M288R, G283E	G148A		A208V		G957D, SV1041EA		V126E	G71E, E153Q, S209R		Y32C, G23E, S21T	T543A	W358R, L331V, K329Q, A30T		A308T, L287V, I196V, A188V, I181V			H398R, D249N	S170N, L153R				V243A, R204C, H182Q, D161G, L88P	A152_A153delinsT	I982V, S845A	P383S, S330A, H310R, R76Q, A31V	Q267R, M69V			E2V, S8F, Q368R		S13P	D249N	P60S, F172I		H398R, D249N	S170N, L153R
API-1609011	46C	N	235	M288R, G283E	G148A		A208V		G957D, SV1041EA		V126E	G71E, E153Q, S209R		Y32C, G23E, S21T	T543A	W358R, L331V, K329Q, A30T		A308T, L287V, I196V, A188V, I181V			H398R, D249N	S170N, L153R				V243A, R204C, H182Q, D161G, L88P	A152_A153delinsT	I982V, S845A	P383S, S330A, H310R, R76Q, A31V	Q267R, M69V			E2V, S8F, Q368R		S13P	D249N	P60S, F172I		H398R, D249N	S170N, L153R
API-1609012	46G	N	235	M288R, G283E	G148A		A208V		G957D, SV1041EA		V126E	G71E, E153Q, S209R		Y32C, G23E, S21T	T543A	W358R, L331V, K329Q, A30T		A308T, L287V, I196V, A188V, I181V			H398R, D249N	S170N, L153R				V243A, R204C, H182Q, D161G, L88P	A152_A153delinsT	I982V, S845A	P383S, S330A, H310R, R76Q, A31V	Q267R, M69V			E2V, S8F, Q368R		S13P	D249N	P60S, F172I		H398R, D249N	S170N, L153R
API-1609013	48C	N	235	M288R, G283E	G148A		A208V		G957D, SV1041EA		V126E	G71E, E153Q, S209R		Y32C, G23E, S21T	T543A	W358R, L331V, K329Q, A30T		A308T, L287V, I196V, A188V, I181V			H398R, D249N	S170N, L153R				V243A, R204C, H182Q, D161G, L88P	A152_A153delinsT	I982V, S845A	P383S, S330A, H310R, R76Q, A31V	Q267R, M69V			E2V, S8F, Q368R		S13P	D249N	P60S, F172I		H398R, D249N	S170N, L153R
API-1609014	48A	Y	235	M288R, G283E	G148A		A208V		G957D, SV1041EA		V126E	G71E, E153Q, S209R		Y32C, G23E, S21T	T543A	W358R, L331V, K329Q, A30T		A308T, L287V, I196V, A188V, I181V			H398R, D249N	S170N, L153R				V243A, R204C, H182Q, D161G, L88P	A152_A153delinsT	I982V, S845A	P383S, S330A, H310R, R76Q, A31V	Q267R, M69V			E2V, S8F, Q368R		S13P	D249N	P60S, F172I		H398R, D249N	S170N, L153R
API-1609015	48B	N	235	M288R, G283E	G148A		A208V		G957D, SV1041EA		V126E	G71E, E153Q, S209R		Y32C, G23E, S21T	T543A	W358R, L331V, K329Q, A30T		A308T, L287V, I196V, A188V, I181V			H398R, D249N	S170N, L153R				V243A, R204C, H182Q, D161G, L88P	A152_A153delinsT	I982V, S845A	P383S, S330A, H310R, R76Q, A31V	Q267R, M69V			E2V, S8F, Q368R		S13P	D249N	P60S, F172I		H398R, D249N	S170N, L153R
API-1609016	71	Y	244		D183Y, G148A, R11L		A219T								T543A, Q282R, Y181D	W358R, L331V, K329Q		L287V, I181V		P90T	H398R					V243A, H182Q, D161G, G157D, L88P		S845A	P383S, S330A, H310R, R76Q	DM68GV									H398R
API-1609017	83A	Y	235	M288R, G283E	G148A		A208V		G957D, SV1041EA		V126E	G71E, E153Q, S209R		Y32C, G23E, S21T	T543A	W358R, L331V, K329Q, A30T		A308T, L287V, I196V, A188V, I181V			H398R, D249N	S170N, L153R				V243A, R204C, H182Q, D161G, L88P	A152_A153delinsT	I982V, S845A	P383S, S330A, H310R, R76Q, A31V	Q267R, M69V			E2V, S8F, Q368R		S13P	D249N	P60S, F172I		H398R, D249N	S170N, L153R
API-1609018	83B	N	235	M288R, G283E	G148A		A208V		G957D, SV1041EA		V126E	G71E, E153Q, S209R		Y32C, G23E, S21T	T543A	W358R, L331V, K329Q, A30T		A308T, L287V, I196V, A188V, I181V			H398R, D249N	S170N, L153R				V243A, R204C, H182Q, D161G, L88P	A152_A153delinsT	I982V, S845A	P383S, S330A, H310R, R76Q, A31V	Q267R, M69V			E2V, S8F, Q368R		S13P	D249N	P60S, F172I		H398R, D249N	S170N, L153R
API-1609019	87	Y	235	M288R, G283E	G148A		A208V		G957D, SV1041EA		V126E	G71E, E153Q, S209R		Y32C, G23E, S21T	T543A	W358R, L331V, K329Q, A30T		A308T, L287V, I196V, A188V, I181V			H398R, D249N	S170N, L153R				V243A, R204C, H182Q, D161G, L88P	A152_A153delinsT	I982V, S845A	P383S, S330A, H310R, R76Q, A31V	Q267R, M69V			E2V, S8F, Q368R		S13P	D249N	P60S, F172I		H398R, D249N	S170N, L153R
API-1609020	93A	Y	244		D183Y, G148A, R11L		A219T								T543A, Q282R, Y181D	W358R, L331V, K329Q		L287V, I181V		P90T	H398R					V243A, H182Q, D161G, G157D, L88P		S845A	P383S, S330A, H310R, R76Q	DM68GV						D249N, A75V	P60S, F172I		H398R
API-1609021	93C	N	823		G148A, A29V		A208V				V126E	G71E, S209R			Q840E, T543A	W358R, L331V, K329Q, A30T		L287V, R281L, I196V, I181V, Q75H, A51T		T43I	H398R, A395T	S170N, L153R		I260V	D162E	V243A, I237V, D119E, S112N, L88P, C40R	A154_A155insV, A150T	S845A, T286M	P383S, E347K, S330A, H310R, T175A, R76Q	R168W	S5F		S8F, D353E, D370E	D230A, D666E	S13P	D249N	A143T, F172I		H398R, A395T	S170N, L153R
API-1609022	93B	Y	823		G148A, A29V		A208V				V126E	G71E, S209R			Q840E, T543A	W358R, L331V, K329Q, A30T		L287V, R281L, I196V, I181V, Q75H, A51T		T43I	H398R, A395T	S170N, L153R		I260V	D162E	V243A, I237V, D119E, S112N, L88P, C40R	A154_A155insV, A150T	S845A, T286M	P383S, E347K, S330A, H310R, T175A, R76Q	R168W	S5F		S8F, D353E, D370E	D230A, D666E	S13P	D249N	A143T, F172I		H398R, A395T	S170N, L153R
API-1609023	95	Y	235	M288R, G283E	G148A		A208V		G957D, SV1041EA		V126E	G71E, E153Q, S209R		Y32C, G23E, S21T	T543A	W358R, L331V, K329Q, A30T		A308T, L287V, I196V, A188V, I181V			H398R, D249N	S170N, L153R				V243A, R204C, H182Q, D161G, L88P	A152_A153delinsT	I982V, S845A	P383S, S330A, H310R, R76Q, A31V	Q267R, M69V			E2V, S8F, Q368R		S13P	D249N	P60S, F172I		H398R, D249N	S170N, L153R
API-1609024	98H	N	446	M288R, G283E, E114A			A208V				V126E, V81A	G71E, A145V, S209R		Y32C, S21T	N1036T, Q840E, G589A, T543A, I536V	W358R, L331V, K329Q, A30T		A308T, L287V, I196V, I181V, A161V			H398R, A168T	S170N, L153R		I260V		A352V, V243A, IN237VS, D119E, S112N, L88P, C40R	A154_A155insV, A150T	S845A, E257Q	PA383SV, A378T, S330A, H310R	T376S, M69V		R250C, K247N, D233E, R225L, T207N, N179S, G100D, R86K, E31D	S8F		S13P	D249N	P60S, F172I		H398R, A168T	S170N, L153R
API-1609025	98G	N	823		G148A		A208V				V126E	G71E, S209R			Q840E, T543A	W358R, L331V, K329Q, A30T		L287V, R281L, I196V, I181V, Q75H, A51T		T43I	H398R, A395T	S170N, L153R		I260V	D162E	V243A, I237V, D119E, S112N, L88P, C40R	A154_A155insV, A150T	S845A, T286M	P383S, E347K, S330A, H310R, T175A, R76Q	R168W	S5F		S8F, D353E, D370E	D230A, D666E	S13P	D249N	A143T, F172I		H398R, A395T	S170N, L153R
API-1609026	98I	N	446	M288R, G283E, E114A			A208V				V126E, V81A	G71E, A145V, S209R		Y32C, S21T	N1036T, Q840E, G589A, T543A, I536V	W358R, L331V, K329Q, A30T		A308T, L287V, I196V, I181V, A161V			H398R, A168T	S170N, L153R		I260V		A352V, V243A, IN237VS, D119E, S112N, L88P, C40R	A154_A155insV, A150T	S845A, E257Q	PA383SV, A378T, S330A, H310R	T376S, M69V		R250C, K247N, D233E, R225L, T207N, N179S, G100D, R86K, E31D	S8F		S13P	D249N	P60S, F172I		H398R, A168T	S170N, L153R
API-1609027	98K	N	446	M288R, G283E, E114A			A208V				V126E, V81A	G71E, A145V, S209R		Y32C, S21T	N1036T, Q840E, G589A, T543A, I536V	W358R, L331V, K329Q, A30T		A308T, L287V, I196V, I181V, A161V			H398R, A168T	S170N, L153R		I260V		A352V, V243A, IN237VS, D119E, S112N, L88P, C40R	A154_A155insV, A150T	S845A, E257Q	PA383SV, A378T, S330A, H310R	T376S, M69V		R250C, K247N, D233E, R225L, T207N, N179S, G100D, R86K, E31D	S8F		S13P	D249N	P60S, F172I		H398R, A168T	S170N, L153R
API-1609028	98F	N	446	M288R, G283E, E114A			A208V				V126E, V81A	G71E, A145V, S209R		Y32C, S21T	N1036T, Q840E, G589A, T543A, I536V	W358R, L331V, K329Q, A30T		A308T, L287V, I196V, I181V, A161V			H398R, A168T	S170N, L153R		I260V		A352V, V243A, IN237VS, D119E, S112N, L88P, C40R	A154_A155insV, A150T	S845A, E257Q	PA383SV, A378T, S330A, H310R	T376S, M69V		R250C, K247N, D233E, R225L, T207N, N179S, G100D, R86K, E31D	S8F		S13P	D249N	P60S, F172I		H398R, A168T	S170N, L153R
API-1609029	98D	N	446	M288R, G283E, E114A			A208V				V126E, V81A	G71E, A145V, S209R		Y32C, S21T	N1036T, Q840E, G589A, T543A, I536V	W358R, L331V, K329Q, A30T		A308T, L287V, I196V, I181V, A161V			H398R, A168T	S170N, L153R		I260V		A352V, V243A, IN237VS, D119E, S112N, L88P, C40R	A154_A155insV, A150T	S845A, E257Q	PA383SV, A378T, S330A, H310R	T376S, M69V		R250C, K247N, D233E, R225L, T207N, N179S, G100D, R86K, E31D	S8F		S13P	D249N	P60S, F172I		H398R, A168T	S170N, L153R
API-1609030	98B	N	446	M288R, G283E, E114A			A208V				V126E, V81A	G71E, A145V, S209R		Y32C, S21T	N1036T, Q840E, G589A, T543A, I536V	W358R, L331V, K329Q, A30T		A308T, L287V, I196V, I181V, A161V			H398R, A168T	S170N, L153R		I260V		A352V, V243A, IN237VS, D119E, S112N, L88P, C40R	A154_A155insV, A150T	S845A, E257Q	PA383SV, A378T, S330A, H310R	T376S, M69V		R250C, K247N, D233E, R225L, T207N, N179S, G100D, R86K, E31D	S8F		S13P	D249N	P60S, F172I		H398R, A168T	S170N, L153R
API-1609031	98A	Y	446	M288R, G283E, E114A			A208V				V126E, V81A	G71E, A145V, S209R		Y32C, S21T	N1036T, Q840E, G589A, T543A, I536V	W358R, L331V, K329Q, A30T		A308T, L287V, I196V, I181V, A161V			H398R, A168T	S170N, L153R		I260V		A352V, V243A, IN237VS, D119E, S112N, L88P, C40R	A154_A155insV, A150T	S845A, E257Q	PA383SV, A378T, S330A, H310R	T376S, M69V		R250C, K247N, D233E, R225L, T207N, N179S, G100D, R86K, E31D	S8F		S13P	D249N	P60S, F172I		H398R, A168T	S170N, L153R
API-1609032	98C	N	446	M288R, G283E, E114A			A208V				V126E, V81A	G71E, A145V, S209R		Y32C, S21T	N1036T, Q840E, G589A, T543A, I536V	W358R, L331V, K329Q, A30T		A308T, L287V, I196V, I181V, A161V			H398R, A168T	S170N, L153R		I260V		A352V, V243A, IN237VS, D119E, S112N, L88P, C40R	A154_A155insV, A150T	S845A, E257Q	PA383SV, A378T, S330A, H310R	T376S, M69V		R250C, K247N, D233E, R225L, T207N, N179S, G100D, R86K, E31D	S8F		S13P	D249N	P60S, F172I		H398R, A168T	S170N, L153R
API-1609033	98E	N	446	M288R, G283E, E114A			A208V				V126E, V81A	G71E, A145V, S209R		Y32C, S21T	N1036T, Q840E, G589A, T543A, I536V	W358R, L331V, K329Q, A30T		A308T, L287V, I196V, I181V, A161V			H398R, A168T	S170N, L153R		I260V		A352V, V243A, IN237VS, D119E, S112N, L88P, C40R	A154_A155insV, A150T	S845A, E257Q	PA383SV, A378T, S330A, H310R	T376S, M69V		R250C, K247N, D233E, R225L, T207N, N179S, G100D, R86K, E31D	S8F		S13P	D249N	P60S, F172I		H398R, A168T	S170N, L153R
API-1609034	98J	N	446	M288R, G283E, E114A			A208V				V126E, V81A	G71E, A145V, S209R		Y32C, S21T	N1036T, Q840E, G589A, T543A, I536V	W358R, L331V, K329Q, A30T		A308T, L287V, I196V, I181V, A161V			H398R, A168T	S170N, L153R		I260V		A352V, V243A, IN237VS, D119E, S112N, L88P, C40R	A154_A155insV, A150T	S845A, E257Q	PA383SV, A378T, S330A, H310R	T376S, M69V		R250C, K247N, D233E, R225L, T207N, N179S, G100D, R86K, E31D	S8F		S13P	D249N	P60S, F172I		H398R, A168T	S170N, L153R
API-1609035	101A	Y	235	M288R, G283E	G148A, S31P		A208V		G957D, SV1041EA		V126E	G71E, E153Q, S209R		Y32C, G23E, S21T	T543A	W358R, L331V, K329Q, A30T		A308T, L287V, I196V, A188V, I181V			H398R, A149T	S170N, L153R				V243A, R204C, H182Q, D161G, L88P	A152_A153delinsT	I982V, S845A	P383S, S330A, H310R, R76Q, A31V	Q267R, M69V			E2V, S8F, Q368R		S13P	D249N	P60S, F172I		H398R, A149T	S170N, L153R
API-1609036	101B	N	235	M288R, G283E	G148A, S31P		A208V		G957D, SV1041EA		V126E	G71E, E153Q, S209R		Y32C, G23E, S21T	T543A	W358R, L331V, K329Q, A30T		A308T, L287V, I196V, A188V, I181V			H398R, A149T	S170N, L153R				V243A, R204C, H182Q, D161G, L88P	A152_A153delinsT	I982V, S845A	P383S, S330A, H310R, R76Q, A31V	Q267R, M69V			E2V, S8F, Q368R		S13P	D249N	P60S, F172I		H398R, A149T	S170N, L153R
API-1609037	128	Y	446	M288R, G283E, E114A			A208V				V126E, V81A	G71E, A145V, S209R		Y32C, S21T	N1036T, Q840E, G589A, T543A, I536V	W358R, L331V, K329Q, A30T		A308T, L287V, I196V, I181V, A161V			H398R, A168T	S170N, L153R		I260V		A352V, V243A, IN237VS, D119E, S112N, L88P, C40R	A154_A155insV, A150T	S845A, E257Q	PA383SV, A378T, S330A, H310R	T376S, M69V		R250C, K247N, D233E, R225L, T207N, N179S, G100D, R86K, E31D	S8F		S13P	D249N	P60S, F172I		H398R, A168T	S170N, L153R
API-1609038	141B	N	235	M288R, G283E	G148A		A208V		G957D, SV1041EA		V126E	G71E, E153Q, S209R		Y32C, G23E, S21T	T543A	W358R, L331V, K329Q, A30T		A308T, L287V, I196V, A188V, I181V			H398R, D249N	S170N, L153R				V243A, R204C, H182Q, D161G, L88P	A152_A153delinsT	I982V, S845A	P383S, S330A, H310R, R76Q, A31V	Q267R, M69V			E2V, S8F, Q368R		S13P	D249N	P60S, F172I		H398R, D249N	S170N, L153R
API-1609039	141A	Y	235	M288R, G283E	G148A		A208V		G957D, SV1041EA		V126E	G71E, E153Q, S209R		Y32C, G23E, S21T	T543A	W358R, L331V, K329Q, A30T		A308T, L287V, I196V, A188V, I181V			H398R, D249N	S170N, L153R				V243A, R204C, H182Q, D161G, L88P	A152_A153delinsT	I982V, S845A	P383S, S330A, H310R, R76Q, A31V	Q267R, M69V			E2V, S8F, Q368R		S13P	D249N	P60S, F172I		H398R, D249N	S170N, L153R
API-1609040	141C	N	235	M288R, G283E	G148A		A208V		G957D, SV1041EA		V126E	G71E, E153Q, S209R		Y32C, G23E, S21T	T543A	W358R, L331V, K329Q, A30T		A308T, L287V, I196V, A188V, I181V			H398R, D249N	S170N, L153R				V243A, R204C, H182Q, D161G, L88P	A152_A153delinsT	I982V, S845A	P383S, S330A, H310R, R76Q, A31V	Q267R, M69V			E2V, S8F, Q368R		S13P	D249N	P60S, F172I		H398R, D249N	S170N, L153R
API-1609041	162B	Y	2951	R244W		T258A	A219T					G71E, S209R	G206S		T543A	W358R, L331V, K329Q		I196V, I181V			H398R			I260V		V243A, H182Q, D161G, L88P		S845A	S330A	M69V			V20A, Q160R		I334M	D249N	F172I		H398R
API-1609042	162A	Y	823		G148A, A29V		A208V				V126E	G71E, S209R			Q840E, T543A	W358R, L331V, K329Q, A30T		L287V, R281L, I196V, I181V, Q75H, A51T		T43I	H398R, A395T	S170N, L153R		I260V	D162E	V243A, I237V, D119E, S112N, L88P, C40R	A154_A155insV, A150T	S845A, T286M	P383S, E347K, S330A, H310R, T175A, R76Q	R168W	S5F		S8F, D353E, D370E	D230A, D666E	S13P	D249N	A143T, F172I		H398R, A395T	S170N, L153R
API-1609043	166C	N	235	M288R, G283E	G148A	A239V	A208V		G957D, SV1041EA		V126E	G71E, E153Q, S209R	A162E	Y32C, G23E, S21T	T543A	W358R, L331V, K329Q, A30T		A308T, L287V, I196V, A188V, I181V			H398R	S170N, L153R				V243A, R204C, H182Q, D161G, L88P	A152_A153delinsT	I982V, S845A	P383S, S330A, H310R, R76Q, A31V	Q267R, M69V			E2V, S8F, Q368R		S13P	D249N	P60S, F172I		H398R	S170N, L153R
API-1609044	166B	N	235	M288R, G283E	G148A	A239V	A208V		G957D, SV1041EA		V126E	G71E, E153Q, S209R	A162E	Y32C, G23E, S21T	T543A	W358R, L331V, K329Q, A30T		A308T, L287V, I196V, A188V, I181V			H398R	S170N, L153R				V243A, R204C, H182Q, D161G, L88P	A152_A153delinsT	I982V, S845A	P383S, S330A, H310R, R76Q, A31V	Q267R, M69V			E2V, S8F, Q368R		S13P	D249N	P60S, F172I		H398R	S170N, L153R
API-1609045	166A	Y	235	M288R, G283E	G148A	A239V	A208V		G957D, SV1041EA		V126E	G71E, E153Q, S209R	A162E	Y32C, G23E, S21T	T543A	W358R, L331V, K329Q, A30T		A308T, L287V, I196V, A188V, I181V			H398R	S170N, L153R				V243A, R204C, H182Q, D161G, L88P	A152_A153delinsT	I982V, S845A	P383S, S330A, H310R, R76Q, A31V	Q267R, M69V			E2V, S8F, Q368R		S13P	D249N	P60S, F172I		H398R	S170N, L153R
API-1609046	175	Y	823		G148A, A29V		A208V				V126E	G71E, S209R			Q840E, T543A	W358R, L331V, K329Q, A30T		L287V, R281L, I196V, I181V, Q75H, A51T		T43I	H398R, A395T	S170N, L153R		I260V	D162E	V243A, I237V, D119E, S112N, L88P, C40R	A154_A155insV, A150T	S845A, T286M	P383S, E347K, S330A, H310R, T175A, R76Q	R168W	S5F		S8F, D353E, D370E	D230A, D666E	S13P	D249N	A143T, F172I		H398R, A395T	S170N, L153R
API-1609047	176A	Y	235	M288R, G283E	G148A, S31P		A208V		G957D, SV1041EA		V126E	G71E, E153Q, S209R		Y32C, G23E, S21T	T543A	W358R, L331V, K329Q, A30T		A308T, L287V, I196V, A188V, I181V			H398R, A149T	S170N, L153R				V243A, R204C, H182Q, D161G, L88P	A152_A153delinsT	I982V, S845A	P383S, S330A, H310R, R76Q, A31V	Q267R, M69V			E2V, S8F, Q368R		S13P	D249N	P60S, F172I		H398R, A149T	S170N, L153R
API-1609049	179	Y	235	M288R, G283E	G148A, S31P		A208V		G957D, SV1041EA		V126E	G71E, E153Q, S209R		Y32C, G23E, S21T	T543A	W358R, L331V, K329Q, A30T		A308T, L287V, I196V, A188V, I181V			H398R, A149T	S170N, L153R				V243A, R204C, H182Q, D161G, L88P	A152_A153delinsT	I982V, S845A	P383S, S330A, H310R, R76Q, A31V	Q267R, M69V			E2V, S8F, Q368R		S13P	D249N	P60S, F172I		H398R, A149T	S170N, L153R
API-1609050	201	Y	235	M288R, G283E	G148A, S31P		A208V		G957D, SV1041EA		V126E	G71E, E153Q, S209R		Y32C, G23E, S21T	T543A	W358R, L331V, K329Q, A30T		A308T, L287V, I196V, A188V, I181V			H398R, A149T	S170N, L153R				V243A, R204C, H182Q, D161G, L88P	A152_A153delinsT	I982V, S845A	P383S, S330A, H310R, R76Q, A31V	Q267R, M69V			E2V, S8F, Q368R		S13P	D249N	P60S, F172I		H398R, A149T	S170N, L153R
API-1609051	205	Y	235	M288R, G283E	G148A		A208V		G957D, SV1041EA		V126E	G71E, E153Q, S209R		Y32C, G23E, S21T	T543A	W358R, L331V, K329Q, A30T		A308T, L287V, I196V, A188V, I181V			H398R, D249N	S170N, L153R				V243A, R204C, H182Q, D161G, L88P	A152_A153delinsT	I982V, S845A	P383S, S330A, H310R, R76Q, A31V	Q267R, M69V			E2V, S8F, Q368R		S13P	D249N	P60S, F172I		H398R, D249N	S170N, L153R
API-1609052	233A	Y	620	M288R, G283E		Q110R					V126E	G71E, S209R		S21T	Q1039R, N1036T, G589A, T543A, I536V	W358R, L331V, K329Q, A38T		I196V, I181V			H398R, R356L, D96G	S170N, L153R		I260V		V243A, I237V, D207N, H182Q, D119E, S112N, D104E, L88P, C40R	A154_A155insV, A150T, A43V	S845A, E257Q	PA383SV, A378T, S330A, H310R					D669G	S13P, P35L	A338G, D249N	F172I		H398R, R356L, D96G	S170N, L153R
API-1609053	233B	Y	620	M288R, G283E		Q110R					V126E	G71E, S209R		S21T	Q1039R, N1036T, G589A, T543A, I536V	W358R, L331V, K329Q, A38T		I196V, I181V			H398R, R356L	S170N, L153R		I260V		V243A, I237V, D207N, H182Q, D119E, S112N, D104E, L88P, C40R	A154_A155insV, A150T, A43V	S845A, E257Q	PA383SV, A378T, S330A, H310R					D669G	S13P, P35L	A338G, D249N	F172I		H398R, R356L	S170N, L153R
API-1609054	237A	Y	235	M288R, G283E	G148A		A208V		G957D, SV1041EA		V126E	G71E, E153Q, S209R		Y32C, G23E, S21T	T543A	W358R, L331V, K329Q, A30T		A308T, L287V, I196V, A188V, I181V			H398R, D249N	S170N, L153R				V243A, R204C, H182Q, D161G, L88P	A152_A153delinsT	I982V, S845A	P383S, S330A, H310R, R76Q, A31V	Q267R, M69V			E2V, S8F, Q368R		S13P	D249N	P60S, F172I		H398R, D249N	S170N, L153R
API-1609055	237C	N	235	M288R, G283E	G148A		A208V		G957D, SV1041EA		V126E	G71E, E153Q, S209R		Y32C, G23E, S21T	T543A	W358R, L331V, K329Q, A30T		A308T, L287V, I196V, A188V, I181V			H398R, D249N	S170N, L153R				V243A, R204C, H182Q, D161G, L88P	A152_A153delinsT	I982V, S845A	P383S, S330A, H310R, R76Q, A31V	Q267R, M69V			E2V, S8F, Q368R		S13P	D249N	P60S, F172I		H398R, D249N	S170N, L153R
API-1609056	237B	N	235	M288R, G283E	G148A		A208V		G957D, SV1041EA		V126E	G71E, E153Q, S209R		Y32C, G23E, S21T	T543A	W358R, L331V, K329Q, A30T		A308T, L287V, I196V, A188V, I181V			H398R, D249N	S170N, L153R				V243A, R204C, H182Q, D161G, L88P	A152_A153delinsT	I982V, S845A	P383S, S330A, H310R, R76Q, A31V	Q267R, M69V			E2V, S8F, Q368R		S13P	D249N	P60S, F172I		H398R, D249N	S170N, L153R
API-1609057	247	Y	274		D183Y, G148A, R11L							G71E, S209R			Q840E, T543A	W358R, D346H, L331V, K329Q		I181V, E129K			H398R, A82T					D119E, L88P		S845A, A536S, E257Q		DM68GV						D249N, S60F	F172I		H398R, A82T
API-1609058	256A	Y	235	M288R, G283E	G148A, S31P		A208V		G957D, SV1041EA		V126E	G71E, E153Q, S209R		Y32C, G23E, S21T	T543A	W358R, L331V, K329Q, A30T		A308T, L287V, I196V, A188V, I181V			H398R, A149T	S170N, L153R				V243A, R204C, H182Q, D161G, L88P	A152_A153delinsT	I982V, S845A	P383S, S330A, H310R, R76Q, A31V	Q267R, M69V			E2V, S8F, Q368R		S13P	D249N	P60S, F172I		H398R, A149T	S170N, L153R
API-1609059	256E	N	235	M288R, G283E	G148A, S31P		A208V		G957D, SV1041EA		V126E	G71E, E153Q, S209R		Y32C, G23E, S21T	T543A	W358R, L331V, K329Q, A30T		A308T, L287V, I196V, A188V, I181V			H398R, A149T	S170N, L153R				V243A, R204C, H182Q, D161G, L88P	A152_A153delinsT	I982V, S845A	P383S, S330A, H310R, R76Q, A31V	Q267R, M69V			E2V, S8F, Q368R		S13P	D249N	P60S, F172I		H398R, A149T	S170N, L153R
API-1609060	256B	N	235	M288R, G283E	G148A, S31P		A208V		G957D, SV1041EA		V126E	G71E, E153Q, S209R		Y32C, G23E, S21T	T543A	W358R, L331V, K329Q, A30T		A308T, L287V, I196V, A188V, I181V			H398R, A149T	S170N, L153R				V243A, R204C, H182Q, D161G, L88P	A152_A153delinsT	I982V, S845A	P383S, S330A, H310R, R76Q, A31V	Q267R, M69V			E2V, S8F, Q368R		S13P	D249N	P60S, F172I		H398R, A149T	S170N, L153R
API-1609061	256D	N	235	M288R, G283E	G148A, S31P		A208V		G957D, SV1041EA		V126E	G71E, E153Q, S209R		Y32C, G23E, S21T	T543A	W358R, L331V, K329Q, A30T		A308T, L287V, I196V, A188V, I181V			H398R, A149T	S170N, L153R				V243A, R204C, H182Q, D161G, L88P	A152_A153delinsT	I982V, S845A	P383S, S330A, H310R, R76Q, A31V	Q267R, M69V			E2V, S8F, Q368R		S13P	D249N	P60S, F172I		H398R, A149T	S170N, L153R
API-1609062	256C	N	235	M288R, G283E	G148A, S31P		A208V		G957D, SV1041EA		V126E	G71E, E153Q, S209R		Y32C, G23E, S21T	T543A	W358R, L331V, K329Q, A30T		A308T, L287V, I196V, A188V, I181V			H398R, A149T	S170N, L153R				V243A, R204C, H182Q, D161G, L88P	A152_A153delinsT	I982V, S845A	P383S, S330A, H310R, R76Q, A31V	Q267R, M69V			E2V, S8F, Q368R		S13P	D249N	P60S, F172I		H398R, A149T	S170N, L153R
API-1609063	256F	N	235	M288R, G283E	G148A, S31P		A208V		G957D, SV1041EA		V126E	G71E, E153Q, S209R		Y32C, G23E, S21T	T543A	W358R, L331V, K329Q, A30T		A308T, L287V, I196V, A188V, I181V			H398R, A149T	S170N, L153R				V243A, R204C, H182Q, D161G, L88P	A152_A153delinsT	I982V, S845A	P383S, S330A, H310R, R76Q, A31V	Q267R, M69V			E2V, S8F, Q368R		S13P	D249N	P60S, F172I		H398R, A149T	S170N, L153R
API-1609064	258	Y	235	M288R, G283E	G148A		A208V		G957D, SV1041EA		V126E	G71E, E153Q, S209R		Y32C, G23E, S21T	T543A	W358R, L331V, K329Q, A30T		A308T, L287V, I196V, A188V, I181V			H398R, D249N	S170N, L153R				V243A, R204C, H182Q, D161G, L88P	A152_A153delinsT	I982V, S845A	P383S, S330A, H310R, R76Q, A31V	Q267R, M69V			E2V, S8F, Q368R		S13P	D249N	P60S, F172I		H398R, D249N	S170N, L153R
API-1609065	265	Y	3277	M288R, G283E, E114A		I229V	A208V				V126E	G71E, S209R		S21T	Q1039R, N1036T, Q840E, T543A, I536V	W358R, L331M, K329Q, A30T		A308T, L287V, I196V, I181V			H398R	S170N, L153R		I260V		V243A, I237V, D207N, D119E, S112N, L88P, C40R	A154_A155insV, A150T	S845A, S281L, T87S	PA383SV, A378T, S330A, H310R, A277T, A262E, E251Q			R250C, D233E, T207N, N179S, G100D, R86K, E31D	S8F, A79G		S13P, Q169H	D249N	P60S, F172I		H398R	S170N, L153R
API-1609066	275A	Y	1189			Q110R	A219T					G71E, A186T			T543A	W358R, K329Q		I196V, I181V			H398R					V243A, H182Q, D161G, L88P		S845A, T306I, E257Q	S330A	M69V						D249N	F172I		H398R
API-1609067	275B	N	1189			Q110R	A219T					G71E, A186T	D187H		T543A	W358R, K329Q		I196V, I181V			H398R					V243A, H182Q, D161G, L88P		S845A, T306I, E257Q	S330A	M69V						D249N	F172I		H398R
API-1609068	294	Y	235	M288R, G283E	G148A, S31P		A208V		G957D, SV1041EA		V126E	G71E, E153Q, S209R		Y32C, G23E, S21T	T543A	W358R, L331V, K329Q, A30T		A308T, L287V, I196V, A188V, I181V			H398R, A149T	S170N, L153R				V243A, R204C, H182Q, D161G, L88P	A152_A153delinsT	I982V, S845A	P383S, S330A, H310R, R76Q, A31V	Q267R, M69V			E2V, S8F, Q368R		S13P	D249N	P60S, F172I		H398R, A149T	S170N, L153R
API-1609069	312	Y	235	M288R, G283E	G148A, S31P		A208V		G957D, SV1041EA		V126E	G71E, E153Q, S209R		Y32C, G23E, S21T	T543A	W358R, L331V, K329Q, A30T		A308T, L287V, I196V, A188V, I181V			H398R, A149T	S170N, L153R				V243A, R204C, H182Q, D161G, L88P	A152_A153delinsT	I982V, S845A	P383S, S330A, H310R, R76Q, A31V	Q267R, M69V			E2V, S8F, Q368R		S13P	D249N	P60S, F172I		H398R, A149T	S170N, L153R
API-1609070	318	Y	235	M288R, G283E	G148A, S31P		A208V		G957D, SV1041EA		V126E	G71E, E153Q, S209R		Y32C, G23E, S21T	T543A	W358R, L331V, K329Q, A30T		A308T, L287V, I196V, A188V, I181V			H398R, A149T	S170N, L153R				V243A, R204C, H182Q, D161G, L88P	A152_A153delinsT	I982V, S845A	P383S, S330A, H310R, R76Q, A31V	Q267R, M69V			E2V, S8F, Q368R		S13P	D249N	P60S, F172I		H398R, A149T	S170N, L153R
API-1609071	317	Y	823		G148A, A29V		A208V				V126E	G71E, S209R			Q840E, T543A	W358R, L331V, K329Q, A30T		L287V, R281L, I196V, I181V, Q75H, A51T		T43I	H398R, A395T	S170N, L153R		I260V	D162E	V243A, I237V, D119E, S112N, L88P, C40R	A154_A155insV, A150T	S845A, T286M	P383S, E347K, S330A, H310R, T175A, R76Q	R168W	S5F		S8F, D353E, D370E	D230A, D666E	S13P	D249N	A143T, F172I		H398R, A395T	S170N, L153R
API-1609073	335	Y	253	M288R, G283E, E114A							V126E	G71E, A145V, S209R		S21T	Q1039R, N1036T, Q840E, G589A, T543A, I536V	W358R, L331V, K329Q, A30T		A308T, L287V, I196D, I181V	L138R, N186S		H398R	S170N, L153R		I260V		V243A, I237V, D119E, S112N, L88P, C40R	A154_A155insV, A150T	S1040T, K1031R, I982V, S915A, S845A, I703V, S685G, N669D, V660I, E257Q, A155T, T87S	PA383SV, A378T, S330A, H310R, R76Q, P47S	DM68GV	R21H, D56G	R250C, D233E, T207N, N179S, G100D, R86K, E31D			S13P	D249N	F172I		H398R	S170N, L153R
API-1609075	351A	Y	823		G148A, A29V		A208V				V126E	G71E, S209R			Q840E, T543A	W358R, L331V, K329Q, A30T		L287V, R281L, I196V, I181V, Q75H, A51T		T43I	H398R, A395T	S170N, L153R		I260V	D162E	V243A, I237V, D119E, S112N, L88P, C40R	A154_A155insV, A150T	S845A, T286M	P383S, E347K, S330A, H310R, T175A, R76Q	R168W	S5F		S8F, D353E, D370E	D230A, D666E	S13P	D249N	A143T, F172I		H398R, A395T	S170N, L153R
API-1609076	351C	N	823		G148A, A29V		A208V				V126E	G71E, S209R			Q840E, T543A	W358R, L331V, K329Q, A30T		L287V, R281L, I196V, I181V, Q75H, A51T		T43I	H398R, A395T	S170N, L153R		I260V	D162E	V243A, I237V, D119E, S112N, L88P, C40R	A154_A155insV, A150T	S845A, T286M	P383S, E347K, S330A, H310R, T175A, R76Q	R168W	S5F		S8F, D353E, D370E	D230A, D666E	S13P	D249N	A143T, F172I		H398R, A395T	S170N, L153R
API-1609077	351B	N	823		G148A, A29V		A208V				V126E	G71E, S209R			Q840E, T543A	W358R, L331V, K329Q, A30T		L287V, R281L, I196V, I181V, Q75H, A51T		T43I	H398R, A395T	S170N, L153R		I260V	D162E	V243A, I237V, D119E, S112N, L88P, C40R	A154_A155insV, A150T	S845A, T286M	P383S, E347K, S330A, H310R, T175A, R76Q	R168W	S5F		S8F, D353E, D370E	D230A, D666E	S13P	D249N	A143T, F172I		H398R, A395T	S170N, L153R
API-1609078	351D	N	823		G148A, A29V		A208V				V126E	G71E, S209R			Q840E, T543A	W358R, L331V, K329Q, A30T		L287V, R281L, I196V, I181V, Q75H, A51T		T43I	H398R, A395T	S170N, L153R		I260V	D162E	V243A, I237V, D119E, S112N, L88P, C40R	A154_A155insV, A150T	S845A, T286M	P383S, E347K, S330A, H310R, T175A, R76Q	R168W	S5F		S8F, D353E, D370E	D230A, D666E	S13P	D249N	A143T, F172I		H398R, A395T	S170N, L153R
API-1609079	349A	Y	823		G148A, A29V		A208V				V126E	G71E, S209R			Q840E, T543A	W358R, L331V, K329Q, A30T		L287V, R281L, I196V, I181V, Q75H, A51T		T43I	H398R, A395T	S170N, L153R		I260V	D162E	V243A, I237V, D119E, S112N, L88P, C40R	A154_A155insV, A150T	S845A, T286M	P383S, E347K, S330A, H310R, T175A, R76Q	R168W	S5F		S8F, D353E, D370E	D230A, D666E	S13P	D249N	A143T, F172I		H398R, A395T	S170N, L153R
API-1609080	362A	Y	823		G148A, A29V		A208V				V126E	G71E, S209R			Q840E, T543A	W358R, L331V, K329Q, A30T		L287V, R281L, I196V, I181V, Q75H, A51T		T43I	H398R, A395T	S170N, L153R		I260V	D162E	V243A, I237V, D119E, S112N, L88P, C40R	A154_A155insV, A150T	S845A, T286M	P383S, E347K, S330A, H310R, T175A, R76Q	R168W	S5F		S8F, D353E, D370E	D230A, D666E	S13P	D249N	A143T, F172I		H398R, A395T	S170N, L153R
API-1609081	362B	N	823		G148A, A29V		A208V				V126E	G71E, S209R			Q840E, T543A	W358R, L331V, K329Q, A30T		L287V, R281L, I196V, I181V, Q75H, A51T		T43I	H398R, A395T	S170N, L153R		I260V	D162E	V243A, I237V, D119E, S112N, L88P, C40R	A154_A155insV, A150T	S845A, T286M	P383S, E347K, S330A, H310R, T175A, R76Q	R168W	S5F		S8F, D353E, D370E	D230A, D666E	S13P	D249N	A143T, F172I		H398R, A395T	S170N, L153R
API-1609082	362C	N	823		G148A, A29V		A208V				V126E	G71E, S209R			Q840E, T543A	W358R, L331V, K329Q, A30T		L287V, R281L, I196V, I181V, Q75H, A51T		T43I	H398R, A395T	S170N, L153R		I260V	D162E	V243A, I237V, D119E, S112N, L88P, C40R	A154_A155insV, A150T	S845A, T286M	P383S, E347K, S330A, H310R, T175A, R76Q	R168W	S5F		S8F, D353E, D370E	D230A, D666E	S13P	D249N	A143T, F172I		H398R, A395T	S170N, L153R
API-1609083	362D	N	823		G148A, A29V		A208V				V126E	G71E, S209R			Q840E, T543A	W358R, L331V, K329Q, A30T		L287V, R281L, I196V, I181V, Q75H, A51T		T43I	H398R, A395T	S170N, L153R		I260V	D162E	V243A, I237V, D119E, S112N, L88P, C40R	A154_A155insV, A150T	S845A, T286M	P383S, E347K, S330A, H310R, T175A, R76Q	R168W	S5F		S8F, D353E, D370E	D230A, D666E	S13P	D249N	A143T, F172I		H398R, A395T	S170N, L153R
API-1609084	349B	N	823		G148A, A29V		A208V				V126E	G71E, S209R			Q840E, T543A	W358R, L331V, K329Q, A30T		L287V, R281L, I196V, I181V, Q75H, A51T		T43I	H398R, A395T	S170N, L153R		I260V	D162E	V243A, I237V, D119E, S112N, L88P, C40R	A154_A155insV, A150T	S845A, T286M	P383S, E347K, S330A, H310R, T175A, R76Q	R168W	S5F		S8F, D353E, D370E	D230A, D666E	S13P	D249N	A143T, F172I		H398R, A395T	S170N, L153R
API-1609085	338	Y	823		G148A, A29V		A208V				V126E	G71E, S209R			Q840E, T543A	W358R, L331V, K329Q, A30T		L287V, R281L, I196V, I181V, Q75H, A51T		T43I	H398R, A395T	S170N, L153R		I260V	D162E	V243A, I237V, D119E, S112N, L88P, C40R	A154_A155insV, A150T	S845A, T286M	P383S, E347K, S330A, H310R, T175A, R76Q	R168W	S5F		S8F, D353E, D370E	D230A, D666E	S13P	D249N	A143T, F172I		H398R, A395T	S170N, L153R
API-1609086	349C	N	823		G148A, A29V		A208V				V126E	G71E, S209R			Q840E, T543A	W358R, L331V, K329Q, A30T		L287V, R281L, I196V, I181V, Q75H, A51T		T43I	H398R, A395T	S170N, L153R		I260V	D162E	V243A, I237V, D119E, S112N, L88P, C40R	A154_A155insV, A150T	S845A, T286M	P383S, E347K, S330A, H310R, T175A, R76Q	R168W	S5F		S8F, D353E, D370E	D230A, D666E	S13P	D249N	A143T, F172I		H398R, A395T	S170N, L153R
API-1609087	349D	N	823		G148A, A29V		A208V				V126E	G71E, S209R			Q840E, T543A	W358R, L331V, K329Q, A30T		L287V, R281L, I196V, I181V, Q75H, A51T		T43I	H398R, A395T	S170N, L153R		I260V	D162E	V243A, I237V, D119E, S112N, L88P, C40R	A154_A155insV, A150T	S845A, T286M	P383S, E347K, S330A, H310R, T175A, R76Q	R168W	S5F		S8F, D353E, D370E	D230A, D666E	S13P	D249N	A143T, F172I		H398R, A395T	S170N, L153R
API-1609088	364	Y	235	M288R, G283E	G148A		A208V		G957D, SV1041EA		V126E	G71E, E153Q, S209R		Y32C, G23E, S21T	T543A	W358R, L331V, K329Q, A30T		A308T, L287V, I196V, A188V, I181V			H398R, D249N	S170N, L153R				V243A, R204C, H182Q, D161G, L88P	A152_A153delinsT	I982V, S845A	P383S, S330A, H310R, R76Q, A31V	Q267R, M69V			E2V, S8F, Q368R		S13P	D249N	P60S, F172I		H398R, D249N	S170N, L153R
API-1609089	370C	N	823		G148A, A29V		A208V				V126E	G71E, S209R			Q840E, T543A	W358R, L331V, K329Q, A30T		L287V, R281L, I196V, I181V, Q75H, A51T		T43I	H398R, A395T	S170N, L153R		I260V	D162E	V243A, I237V, D119E, S112N, L88P, C40R	A154_A155insV, A150T	S845A, T286M	P383S, E347K, S330A, H310R, T175A, R76Q	R168W	S5F		S8F, D353E, D370E	D230A, D666E	S13P	D249N	A143T, F172I		H398R, A395T	S170N, L153R
API-1609090	370A	Y	823		G148A, A29V		A208V				V126E	G71E, S209R			Q840E, T543A	W358R, L331V, K329Q, A30T		L287V, R281L, I196V, I181V, Q75H, A51T		T43I	H398R, A395T	S170N, L153R		I260V	D162E	V243A, I237V, D119E, S112N, L88P, C40R	A154_A155insV, A150T	S845A, T286M	P383S, E347K, S330A, H310R, T175A, R76Q	R168W	S5F		S8F, D353E, D370E	D230A, D666E	S13P	D249N	A143T, F172I		H398R, A395T	S170N, L153R
API-1609091	370B	N	823		G148A, A29V		A208V				V126E	G71E, S209R			Q840E, T543A	W358R, L331V, K329Q, A30T		L287V, R281L, I196V, I181V, Q75H, A51T		T43I	H398R, A395T	S170N, L153R		I260V	D162E	V243A, I237V, D119E, S112N, L88P, C40R	A154_A155insV, A150T	S845A, T286M	P383S, E347K, S330A, H310R, T175A, R76Q	R168W	S5F		S8F, D353E, D370E	D230A, D666E	S13P	D249N	A143T, F172I		H398R, A395T	S170N, L153R
API-1609092	370E	N	823		G148A, A29V		A208V				V126E	G71E, S209R			Q840E, T543A	W358R, L331V, K329Q, A30T		L287V, R281L, I196V, I181V, Q75H, A51T		T43I	H398R, A395T	S170N, L153R		I260V	D162E	V243A, I237V, D119E, S112N, L88P, C40R	A154_A155insV, A150T	S845A, T286M	P383S, E347K, S330A, H310R, T175A, R76Q	R168W	S5F		S8F, D353E, D370E	D230A, D666E	S13P	D249N	A143T, F172I		H398R, A395T	S170N, L153R
API-1609093	370D	N	823		G148A, A29V		A208V				V126E	G71E, S209R			Q840E, T543A	W358R, L331V, K329Q, A30T		L287V, R281L, I196V, I181V, Q75H, A51T		T43I	H398R, A395T	S170N, L153R		I260V	D162E	V243A, I237V, D119E, S112N, L88P, C40R	A154_A155insV, A150T	S845A, T286M	P383S, E347K, S330A, H310R, T175A, R76Q	R168W	S5F		S8F, D353E, D370E	D230A, D666E	S13P	D249N	A143T, F172I		H398R, A395T	S170N, L153R
API-1609094	342	Y	823		G148A, A29V		A208V				V126E	G71E, S209R			Q840E, T543A	W358R, L331V, K329Q, A30T		L287V, R281L, I196V, I181V, Q75H, A51T		T43I	H398R, A395T	S170N, L153R		I260V	D162E	V243A, I237V, D119E, S112N, L88P, C40R	A154_A155insV, A150T	S845A, T286M	P383S, E347K, S330A, H310R, T175A, R76Q	R168W	S5F		S8F, D353E, D370E	D230A, D666E	S13P	D249N	A143T, F172I		H398R, A395T	S170N, L153R
API-1609095	385	Y	823		G148A, A29V		A208V				V126E	G71E, S209R			Q840E, T543A	W358R, L331V, K329Q, A30T		L287V, R281L, I196V, I181V, Q75H, A51T		T43I	H398R, A395T	S170N, L153R		I260V	D162E	V243A, I237V, D119E, S112N, L88P, C40R	A154_A155insV, A150T	S845A, T286M	P383S, E347K, S330A, H310R, T175A, R76Q	R168W	S5F		S8F, D353E, D370E	D230A, D666E	S13P	D249N	A143T, F172I		H398R, A395T	S170N, L153R
API-1609096	393	Y	235	M288R, G283E	G148A, S31P		A208V		G957D, SV1041EA		V126E	G71E, E153Q, S209R		Y32C, G23E, S21T	T543A	W358R, L331V, K329Q, A30T		A308T, L287V, I196V, A188V, I181V			H398R, A149T	S170N, L153R				V243A, R204C, H182Q, D161G, L88P	A152_A153delinsT	I982V, S845A	P383S, S330A, H310R, R76Q, A31V	Q267R, M69V			E2V, S8F, Q368R		S13P	D249N	P60S, F172I		H398R, A149T	S170N, L153R
API-1609097	395B	N	357	M288R, G283E, S179T, E114A	E68D		R134C		SV1041EA		V126E	G71E, S209R	F51I	Y32C, S21T	Q840E, T543A	W358R, L331V, K329Q, A30T		A308T, L287V, I196V, I181V	L138R		H398R, A13T	S170N, L153R		I260V		S314N, V243A, I237V, D207N, D119E, S112N, L88P, C40R	A154_A155insV, A150T	S845A, T87S	PA383SV, A378T, S330A, H310R, A277T, A262E, E251Q	A260V		R250C, D233E, T207N, N179S, G168S, T164I, G160C, G100D, R86K, E31D	S8F, A79G, A231T	A843T	S13P, A410S	D249N	F172I		H398R, A13T	S170N, L153R
API-1609098	395A	Y	357	M288R, G283E, S179T, E114A	E68D		R134C		SV1041EA		V126E	G71E, S209R	F51I	Y32C, S21T	Q840E, T543A	W358R, L331V, K329Q, A30T		A308T, L287V, I196V, I181V	L138R		H398R, A13T	S170N, L153R		I260V		S314N, V243A, I237V, D207N, D119E, S112N, L88P, C40R	A154_A155insV, A150T	S845A, T87S	PA383SV, A378T, S330A, H310R, A277T, A262E, E251Q	A260V		R250C, D233E, T207N, N179S, G168S, T164I, G160C, G100D, R86K, E31D	S8F, A79G, A231T	A843T	S13P, A410S	D249N	F172I		H398R, A13T	S170N, L153R
API-1609099	395E	N	357	M288R, G283E, S179T, E114A	E68D		R134C		SV1041EA		V126E	G71E, S209R	F51I	Y32C, S21T	Q840E, T543A	W358R, L331V, K329Q, A30T		A308T, L287V, I196V, I181V	L138R		H398R, A13T	S170N, L153R		I260V		S314N, V243A, I237V, D207N, D119E, S112N, L88P, C40R	A154_A155insV, A150T	S845A, T87S	PA383SV, A378T, S330A, H310R, A277T, A262E, E251Q	A260V		R250C, D233E, T207N, N179S, G168S, T164I, G160C, G100D, R86K, E31D	S8F, A79G, A231T	A843T	S13P, A410S	D249N	F172I		H398R, A13T	S170N, L153R
API-1609100	395F	N	357	M288R, G283E, S179T, E114A	E68D		R134C		SV1041EA		V126E	G71E, S209R	F51I	Y32C, S21T	Q840E, T543A	W358R, L331V, K329Q, A30T		A308T, L287V, I196V, I181V	L138R		H398R, A13T	S170N, L153R		I260V		S314N, V243A, I237V, D207N, D119E, S112N, L88P, C40R	A154_A155insV, A150T	S845A, T87S	PA383SV, A378T, S330A, H310R, A277T, A262E, E251Q	A260V		R250C, D233E, T207N, N179S, G168S, T164I, G160C, G100D, R86K, E31D	S8F, A79G, A231T	A843T	S13P, A410S	D249N	F172I		H398R, A13T	S170N, L153R
API-1609101	395C	N	357	M288R, G283E, S179T, E114A	E68D		R134C		SV1041EA		V126E	G71E, S209R	F51I	Y32C, S21T	Q840E, T543A	W358R, L331V, K329Q, A30T		A308T, L287V, I196V, I181V	L138R		H398R, A13T	S170N, L153R		I260V		S314N, V243A, I237V, D207N, D119E, S112N, L88P, C40R	A154_A155insV, A150T	S845A, T87S	PA383SV, A378T, S330A, H310R, A277T, A262E, E251Q	A260V		R250C, D233E, T207N, N179S, G168S, T164I, G160C, G100D, R86K, E31D	S8F, A79G, A231T	A843T	S13P, A410S	D249N	F172I		H398R, A13T	S170N, L153R
API-1609102	395D	N	357	M288R, G283E, S179T, E114A	E68D		R134C		SV1041EA		V126E	G71E, S209R	F51I	Y32C, S21T	Q840E, T543A	W358R, L331V, K329Q, A30T		A308T, L287V, I196V, I181V	L138R		H398R, A13T	S170N, L153R		I260V		S314N, V243A, I237V, D207N, D119E, S112N, L88P, C40R	A154_A155insV, A150T	S845A, T87S	PA383SV, A378T, S330A, H310R, A277T, A262E, E251Q	A260V		R250C, D233E, T207N, N179S, G168S, T164I, G160C, G100D, R86K, E31D	S8F, A79G, A231T	A843T	S13P, A410S	D249N	F172I		H398R, A13T	S170N, L153R
API-1609104	398	Y	357	M288R, G283E, S179T, E114A	E68D		R134C		SV1041EA		V126E	G71E, S209R	F51I	Y32C, S21T	Q840E, T543A	W358R, L331V, K329Q, A30T		A308T, L287V, I196V, I181V	L138R		H398R, A13T	S170N, L153R		I260V		S314N, V243A, I237V, D207N, D119E, S112N, L88P, C40R	A154_A155insV, A150T	S845A, T87S	PA383SV, A378T, S330A, H310R, A277T, A262E, E251Q	A260V		R250C, D233E, T207N, N179S, G168S, T164I, G160C, G100D, R86K, E31D	S8F, A79G, A231T	A843T	S13P, A410S	D249N	F172I		H398R, A13T	S170N, L153R
API-1609105	389	Y	823		G148A, A29V		A208V				V126E	G71E, S209R			Q840E, T543A	W358R, L331V, K329Q, A30T		L287V, R281L, I196V, I181V, Q75H, A51T		T43I	H398R, A395T	S170N, L153R		I260V	D162E	V243A, I237V, D119E, S112N, L88P, C40R	A154_A155insV, A150T	S845A, T286M	P383S, E347K, S330A, H310R, T175A, R76Q	R168W	S5F		S8F, D353E, D370E	D230A, D666E	S13P	D249N	A143T, F172I		H398R, A395T	S170N, L153R
API-1609108	410	Y	823		G148A, A29V		A208V				V126E	G71E, S209R			Q840E, T543A	W358R, L331V, K329Q, A30T		L287V, R281L, I196V, I181V, Q75H, A51T		T43I	H398R, A395T	S170N, L153R		I260V	D162E	V243A, I237V, D119E, S112N, L88P, C40R	A154_A155insV, A150T	S845A, T286M	P383S, E347K, S330A, H310R, T175A, R76Q	R168W	S5F		S8F, D353E, D370E	D230A, D666E	S13P	D249N	A143T, F172I, V197L		H398R, A395T	S170N, L153R
API-1609109	412A	Y	823		G148A, A29V		A208V				V126E	G71E, S209R			Q840E, T543A	W358R, L331V, K329Q, A30T		L287V, R281L, I196V, I181V, Q75H, A51T		T43I	H398R, A395T	S170N, L153R		I260V	D162E	V243A, I237V, D119E, S112N, L88P, C40R	A154_A155insV, A150T	S845A, T286M	P383S, E347K, S330A, H310R, T175A, R76Q	R168W	S5F		S8F, D353E, D370E	D230A, D666E	S13P	D249N	A143T, F172I		H398R, A395T	S170N, L153R
API-1609110	419	Y	357	M288R, G283E, S179T, E114A	E68D		R134C		SV1041EA		V126E	G71E, S209R	F51I	Y32C, S21T	Q840E, T543A	W358R, L331V, K329Q, A30T		A308T, L287V, I196V, I181V	L138R		H398R, A13T	S170N, L153R		I260V		S314N, V243A, I237V, D207N, D119E, S112N, L88P, C40R	A154_A155insV, A150T	S845A, T87S	PA383SV, A378T, S330A, H310R, A277T, A262E, E251Q	A260V		R250C, D233E, T207N, N179S, G168S, T164I, G160C, G100D, R86K, E31D	S8F, A79G, A231T	A843T	S13P, A410S	D249N	F172I		H398R, A13T	S170N, L153R
API-1609111	420	Y	823		G148A, A29V		A208V				V126E	G71E, S209R			Q840E, T543A	W358R, L331V, K329Q, A30T		L287V, R281L, I196V, I181V, Q75H, A51T		T43I	H398R, A395T	S170N, L153R		I260V	D162E	V243A, I237V, D119E, S112N, L88P, C40R	A154_A155insV, A150T	S845A, T286M	P383S, E347K, S330A, H310R, T175A, R76Q	R168W	S5F		S8F, D353E, D370E	D230A, D666E	S13P	D249N	A143T, F172I		H398R, A395T	S170N, L153R
API-1609113	421B	Y	823		G148A, A29V		A208V				V126E	G71E, S209R			Q840E, T543A	W358R, L331V, K329Q, A30T		L287V, R281L, I196V, I181V, Q75H, A51T		T43I	H398R, A395T	S170N, L153R		I260V	D162E	V243A, I237V, D119E, S112N, L88P, C40R	A154_A155insV, A150T	S845A, T286M	P383S, E347K, S330A, H310R, T175A, R76Q	R168W	S5F		S8F, D353E, D370E	D230A, D666E	S13P	D249N	A143T, F172I		H398R, A395T	S170N, L153R
API-1609114	W2A_ENV	Y	446	M288R, G283E, E114A			A208V				V126E	G71E, A145V, S209R		Y32C, S21T	N1036T, Q840E, G589A, T543A, I536V	W358R, L331V, K329Q, A30T		A308T, L287V, I196V, I181V, A161V			H398R, A168T	S170N, L153R		I260V		A352V, V243A, IN237VS, D119E, S112N, L88P, C40R	A154_A155insV, A150T	S845A, E257Q	PA383SV, A378T, S330A, H310R	T376S, M69V		R250C, K247N, D233E, R225L, T207N, N179S, G100D, R86K, E31D	S8F		S13P	D249N	P60S, F172I		H398R, A168T	S170N, L153R
API-1609115	W4C_ENV	Y	1182	L177V, E114A	A144V			N269S	I186V, SV1041EA		V126E	G71E, S209R		S21T	Q1039R, N1036T, Q840E, T543A, I536V	V376M, W358R, L331V, K329Q, A30T		A308T, L287V, I196V, I181V, A133T	L138R		H398R	S170N, L153R		D418A, I260V		V243A, I237V, D119E, S112N, L88P, C40R	A154_A155insV, A150T	S1040T, K1031R, S845A, V434A, E257Q	P383S, S330A, S313G, H310R, R76Q	K413M, T376S		D233E, N179S, G100D, R86K, E31D	D353E, D370E	D230A, D666E	S13P, T27A, A410S	D249N, M106T	P60S, F172I		H398R	S170N, L153R
API-1609116	W5C_ENV	Y	823		G148A, A29V		A208V				V126E	G71E, S209R			Q840E, T543A	W358R, L331V, K329Q, A30T		L287V, R281L, I196V, I181V, Q75H, A51T		T43I	H398R, A395T	S170N, L153R		I260V	D162E	V243A, I237V, D119E, S112N, L88P, C40R	A154_A155insV, A150T	S845A, T286M	P383S, E347K, S330A, H310R, T175A, R76Q	R168W	S5F		S8F, D353E, D370E	D230A, D666E	S13P	D249N	A143T, F172I		H398R, A395T	S170N, L153R
API-1609117	412B	N	823		G148A, A29V		A208V				V126E	G71E, S209R			Q840E, T543A	W358R, L331V, K329Q, A30T		L287V, R281L, I196V, I181V, Q75H, A51T		T43I	H398R, A395T	S170N, L153R		I260V	D162E	V243A, I237V, D119E, S112N, L88P, C40R	A154_A155insV, A150T	S845A, T286M	P383S, E347K, S330A, H310R, T175A, R76Q	R168W	S5F		S8F, D353E, D370E	D230A, D666E	S13P	D249N	A143T, F172I		H398R, A395T	S170N, L153R
API-1609118	440	Y	823		G148A, A29V		A208V				V126E	G71E, S209R			Q840E, T543A	W358R, L331V, K329Q, A30T		L287V, R281L, I196V, I181V, Q75H, A51T		T43I	H398R, A395T	S170N, L153R		I260V	D162E	V243A, I237V, D119E, S112N, L88P, C40R	A154_A155insV, A150T	S845A, T286M	P383S, E347K, S330A, H310R, T175A, R76Q	R168W	S5F		S8F, D353E, D370E	D230A, D666E	S13P	D249N	A143T, F172I		H398R, A395T	S170N, L153R
API-1609119	8A_ENV	Y	235	M288R, G283E	G148A, S31P		A208V		G957D, SV1041EA		V126E	G71E, E153Q, S209R		Y32C, G23E, S21T	T543A	W358R, L331V, K329Q, A30T		A308T, L287V, I196V, A188V, I181V			H398R, A149T	S170N, L153R				V243A, R204C, H182Q, D161G, L88P	A152_A153delinsT	I982V, S845A	P383S, S330A, H310R, R76Q, A31V	Q267R, M69V			E2V, S8F, Q368R		S13P	D249N	P60S, F172I		H398R, A149T	S170N, L153R
API-1609120	8B_ENV	N	235	M288R, G283E	G148A, S31P		A208V		G957D, SV1041EA		V126E	G71E, E153Q, S209R		Y32C, G23E, S21T	T543A	W358R, L331V, K329Q, A30T		A308T, L287V, I196V, A188V, I181V			H398R, A149T	S170N, L153R				V243A, R204C, H182Q, D161G, L88P	A152_A153delinsT	I982V, S845A	P383S, S330A, H310R, R76Q, A31V	Q267R, M69V			E2V, S8F, Q368R		S13P	D249N	P60S, F172I		H398R, A149T	S170N, L153R
API-1609121	9_ENV	Y	235	M288R, G283E	G148A, S31P		A208V		G957D, SV1041EA		V126E	G71E, E153Q, S209R		Y32C, G23E, S21T	T543A	W358R, L331V, K329Q, A30T		A308T, L287V, I196V, A188V, I181V			H398R, A149T	S170N, L153R				V243A, R204C, H182Q, D161G, L88P	A152_A153delinsT	I982V, S845A	P383S, S330A, H310R, R76Q, A31V	Q267R, M69V			E2V, S8F, Q368R		S13P	D249N	P60S, F172I		H398R, A149T	S170N, L153R
API-1609122	3_ENV	Y	235	M288R, G283E	G148A, S31P		A208V		G957D, SV1041EA		V126E	G71E, E153Q, S209R		Y32C, G23E, S21T	T543A	W358R, L331V, K329Q, A30T		A308T, L287V, I196V, A188V, I181V			H398R, A149T	S170N, L153R				V243A, R204C, H182Q, D161G, L88P	A152_A153delinsT	I982V, S845A	P383S, S330A, H310R, R76Q, A31V	Q267R, M69V			E2V, S8F, Q368R		S13P	D249N	P60S, F172I		H398R, A149T	S170N, L153R
API-1609123	34A_ENV	Y	446	M288R, G283E, E114A			A208V				V126E	G71E, A145V, S209R		Y32C, S21T	N1036T, Q840E, G589A, T543A, I536V	W358R, L331V, K329Q, A30T		A308T, L287V, I196V, I181V, A161V			H398R, A168T	S170N, L153R		I260V		A352V, V243A, IN237VS, D119E, S112N, L88P, C40R	A154_A155insV, A150T	S845A, E257Q	PA383SV, A378T, S330A, H310R	T376S, M69V		R250C, K247N, D233E, R225L, T207N, N179S, G100D, R86K, E31D	S8F		S13P	D249N	P60S, F172I		H398R, A168T	S170N, L153R
API-1609124	34B_ENV	N	446	M288R, G283E, E114A			A208V				V126E	G71E, A145V, S209R		Y32C, S21T	N1036T, Q840E, G589A, T543A, I536V	W358R, L331V, K329Q, A30T		A308T, L287V, I196V, I181V, A161V			H398R, A168T	S170N, L153R		I260V		A352V, V243A, IN237VS, D119E, S112N, L88P, C40R	A154_A155insV, A150T	S845A, E257Q	PA383SV, A378T, S330A, H310R	T376S, M69V		R250C, K247N, D233E, R225L, T207N, N179S, G100D, R86K, E31D	S8F		S13P	D249N	P60S, F172I		H398R, A168T	S170N, L153R
API-1609125	44A_ENV	Y	446	M288R, G283E, E114A			A208V				V126E	G71E, A145V, S209R		Y32C, S21T	N1036T, Q840E, G589A, T543A, I536V	W358R, L331V, K329Q, A30T		A308T, L287V, I196V, I181V, A161V			H398R, A168T	S170N, L153R		I260V		A352V, V243A, IN237VS, D119E, S112N, L88P, C40R	A154_A155insV, A150T	S845A, E257Q	PA383SV, A378T, S330A, H310R	T376S, M69V		R250C, K247N, D233E, R225L, T207N, N179S, G100D, R86K, E31D	S8F		S13P	D249N	P60S, F172I		H398R, A168T	S170N, L153R
API-1609126	44B_ENV	N	446	M288R, G283E, E114A			A208V				V126E	G71E, A145V, S209R		Y32C, S21T	N1036T, Q840E, G589A, T543A, I536V	W358R, L331V, K329Q, A30T		A308T, L287V, I196V, I181V, A161V			H398R, A168T	S170N, L153R		I260V		A352V, V243A, IN237VS, D119E, S112N, L88P, C40R	A154_A155insV, A150T	S845A, E257Q	PA383SV, A378T, S330A, H310R	T376S, M69V		R250C, K247N, D233E, R225L, T207N, N179S, G100D, R86K, E31D	S8F		S13P	D249N	P60S, F172I		H398R, A168T	S170N, L153R
API-1609129	115_ENV	Y	823		G148A, A29V		A208V				V126E	G71E, S209R			Q840E, T543A	W358R, L331V, K329Q, A30T		L287V, R281L, I196V, I181V, Q75H, A51T		T43I	H398R, A395T	S170N, L153R		I260V	D162E	V243A, I237V, D119E, S112N, L88P, C40R	A154_A155insV, A150T	S845A, T286M	P383S, E347K, S330A, H310R, T175A, R76Q	R168W	S5F		S8F, D353E, D370E	D230A, D666E	S13P	D249N	A143T, F172I		H398R, A395T	S170N, L153R
BS3230	5	Y	3278	M288R, G283E	G148A	Q110R	D197E				R70Q	G71E, S209R			Q1039R, Q840E, T543A	W358R, L331V, K329Q		L287V, G254E, I181V			H398R	A42T		I260V	D162E	V243A, N238S, H182Q, D161G, L88P		P1034S, K1031R, S845A, E257Q	P383S, E347K, S330A, H310R, R76Q, M34I	S360R						D249N	R16H, P60S, F172I		H398R	A42T
BS3240	17A	Y	823		G148A, A29V		A208V				V126E	G71E, S209R			Q840E, T543A	W358R, L331V, K329Q, A30T		L287V, R281L, I196V, I181V, Q75H, A51T		T43I	H398R, A395T	S170N, L153R		I260V	D162E	V243A, I237V, D119E, S112N, L88P, C40R	A154_A155insV, A150T	S845A, T286M	P383S, E347K, S330A, H310R, T175A, R76Q	R168W	S5F		S8F, D353E, D370E	D230A, D666E	S13P	D249N	A143T, F172I		H398R, A395T	S170N, L153R
BS3241	17B	N	823		G148A, A29V		A208V				V126E	G71E, S209R			Q840E, T543A	W358R, L331V, K329Q, A30T		L287V, R281L, I196V, I181V, Q75H, A51T		T43I	H398R, A395T	S170N, L153R		I260V	D162E	V243A, I237V, D119E, S112N, L88P, C40R	A154_A155insV, A150T	S845A, T286M	P383S, E347K, S330A, H310R, T175A, R76Q	R168W	S5F		S8F, D353E, D370E	D230A, D666E	S13P	D249N	A143T, F172I		H398R, A395T	S170N, L153R
BS3242	25A	Y	455		S175L, G148A		A219T					G71E, SP209RL			D628H, T543A, E152D	W358R, R351S, K329Q		I181V			H398R	S170N, L153R		I260V		V243A, H182Q, D161G, L88P		S845A, E257Q	S330A, T145I	N73D, DM68GV		R250C, D233E, T207N, N179S, G100D, R86K, E31D	S8F, D353E, D370E	D230A	S13P, A113S	D249N	P60S, F172I		H398R	S170N, L153R
BS3243	25B	N	455		S175L, G148A		A219T					G71E, SP209RL			D628H, T543A, E152D	W358R, R351S, K329Q		I181V			H398R	S170N, L153R		I260V		V243A, H182Q, D161G, L88P		S845A, E257Q	S330A, T145I	N73D, DM68GV		R250C, D233E, T207N, N179S, G100D, R86K, E31D	S8F, D353E, D370E	D230A	S13P, A113S	D249N	P60S, F172I		H398R	S170N, L153R
BS3244	25C	N	455		S175L, G148A		A219T					G71E, SP209RL			D628H, T543A, E152D	W358R, R351S, K329Q		I181V			H398R	S170N, L153R		I260V		V243A, H182Q, D161G, L88P		S845A, E257Q	S330A, T145I	N73D, DM68GV		R250C, D233E, T207N, N179S, G100D, R86K, E31D	S8F, D353E, D370E	D230A	S13P, A113S	D249N	P60S, F172I		H398R	S170N, L153R
BS3245	29	Y	823		G148A, A29V		A208V				V126E	G71E, S209R			Q840E, T543A	W358R, L331V, K329Q, A30T		L287V, R281L, I196V, I181V, Q75H, A51T		T43I	H398R, A395T	S170N, L153R		I260V	D162E	V243A, I237V, D119E, S112N, L88P, C40R	A154_A155insV, A150T	S845A, T286M	P383S, E347K, S330A, H310R, T175A, R76Q	R168W	S5F		S8F, D353E, D370E	D230A, D666E	S13P	D249N	A143T, F172I		H398R, A395T	S170N, L153R
BS3246	37A	Y	357	M288R, G283E, S179T, E114A	E68D, P42L		R134C		SV1041EA		V126E	G71E, S209R	F51I	Y32C, S21T	Q840E, T543A	W358R, L331V, K329Q, A30T		A308T, L287V, I196V, I181V	L138R		H398R, A13T	S170N, L153R		I260V		S314N, V243A, I237V, D207N, D119E, S112N, L88P, C40R	A154_A155insV, A150T	S845A, T87S	PA383SV, A378T, S330A, H310R, A277T, A262E, E251Q	A260V		R250C, D233E, T207N, N179S, G168S, T164I, G160C, G100D, R86K, E31D	S8F, A79G, A231T	A843T	S13P, A410S	D249N	F172I		H398R, A13T	S170N, L153R
BS3247	37B	N	357	M288R, G283E, S179T, E114A	E68D, P42L		R134C		SV1041EA		V126E	G71E, S209R	F51I	Y32C, S21T	Q840E, T543A	W358R, L331V, K329Q, A30T		A308T, L287V, I196V, I181V	L138R		H398R, A13T	S170N, L153R		I260V		S314N, V243A, I237V, D207N, D119E, S112N, L88P, C40R	A154_A155insV, A150T	S845A, T87S	PA383SV, A378T, S330A, H310R, A277T, A262E, E251Q	A260V		R250C, D233E, T207N, N179S, G168S, T164I, G160C, G100D, R86K, E31D	S8F, A79G, A231T	A843T	S13P, A410S	D249N	F172I		H398R, A13T	S170N, L153R
BS3248	38A	Y	357	M288R, G283E, S179T, E114A	E68D, P42L		R134C		SV1041EA		V126E	G71E, S209R	F51I	Y32C, S21T	Q840E, T543A	W358R, L331V, K329Q, A30T		A308T, L287V, I196V, I181V	L138R		H398R, A13T	S170N, L153R		I260V		S314N, V243A, I237V, D207N, D119E, S112N, L88P, C40R	A154_A155insV, A150T	S845A, T87S	PA383SV, A378T, S330A, H310R, A277T, A262E, E251Q	A260V		R250C, D233E, T207N, N179S, G168S, T164I, G160C, G100D, R86K, E31D	S8F, A79G, A231T	A843T	S13P, A410S	D249N	F172I		H398R, A13T	S170N, L153R
BS3249	38B	N	357	M288R, G283E, S179T, E114A	E68D, P42L		R134C		SV1041EA		V126E	G71E, S209R	F51I	Y32C, S21T	Q840E, T543A	W358R, L331V, K329Q, A30T		A308T, L287V, I196V, I181V	L138R		H398R, A13T	S170N, L153R		I260V		S314N, V243A, I237V, D207N, D119E, S112N, L88P, C40R	A154_A155insV, A150T	S845A, T87S	PA383SV, A378T, S330A, H310R, A277T, A262E, E251Q	A260V		R250C, D233E, T207N, N179S, G168S, T164I, G160C, G100D, R86K, E31D	S8F, A79G, A231T	A843T	S13P, A410S	D249N	F172I		H398R, A13T	S170N, L153R
BS3250	38C	N	357	M288R, G283E, S179T, E114A	E68D, P42L		R134C		SV1041EA		V126E	G71E, S209R	F51I	Y32C, S21T	Q840E, T543A	W358R, L331V, K329Q, A30T		A308T, L287V, I196V, I181V	L138R		H398R, A13T	S170N, L153R		I260V		S314N, V243A, I237V, D207N, D119E, S112N, L88P, C40R	A154_A155insV, A150T	S845A, T87S	PA383SV, A378T, S330A, H310R, A277T, A262E, E251Q	A260V		R250C, D233E, T207N, N179S, G168S, T164I, G160C, G100D, R86K, E31D	S8F, A79G, A231T	A843T	S13P, A410S	D249N	F172I		H398R, A13T	S170N, L153R
BS3251	40	Y	446	M288R, G283E, E114A			A208V				V126E	G71E, A145V, S209R		Y32C, S21T	N1036T, Q840E, G589A, T543A, I536V	W358R, L331V, K329Q, A30T		A308T, L287V, I196V, I181V, A161V			H398R	S170N, L153R		I260V		A352V, V243A, IN237VS, D119E, S112N, L88P, C40R	A154_A155insV, A150T	S845A, E257Q	PA383SV, A378T, S330A, H310R	T376S, M69V		R250C, K247N, D233E, T207N, N179S, G100D, R86K, E31D	S8F		S13P	D249N	P60S, F172I		H398R	S170N, L153R
BS3252	49A	Y	1076	M288R, G283E, E114A			K63E		SV1041EA		V126E	G71E, S209R		Y32C, S21T	N1036T, Q840E, S636N, G589A, T543A, I536V	W358R, L331V, K329Q, A30T		A308T, I196V, I181V, P158T			H398R	S170N, L153R		I260V		V243A, I237V, D119E, S112N, L88P, C40R	A154_A155insV, A150T	K1031R, S845A, V434A, E257Q, Q125L	P383S, S330A, D314N, R76Q, M34I	T25I		R250C, D233E, T207N, N179S, G100D, R86K, E31D		D230A	S13P	D249N, V215A	F172I		H398R	S170N, L153R
BS3253	49B	N	1076	M288R, G283E, E114A			K63E		SV1041EA		V126E	G71E, S209R		Y32C, S21T	N1036T, Q840E, S636N, G589A, T543A, I536V	W358R, L331V, K329Q, A30T		A308T, I196V, I181V, P158T			H398R	S170N, L153R		I260V		V243A, I237V, D119E, S112N, L88P, C40R	A154_A155insV, A150T	K1031R, S845A, V434A, E257Q, Q125L	P383S, S330A, D314N, R76Q, M34I	T25I		R250C, D233E, T207N, N179S, G100D, R86K, E31D		D230A	S13P	D249N, V215A	F172I		H398R	S170N, L153R
BS3254	49C	N	1076	M288R, G283E, E114A			K63E		SV1041EA		V126E	S209R		Y32C, S21T	N1036T, Q840E, S636N, G589A, T543A, I536V	W358R, L331V, K329Q, A30T		A308T, I196V, I181V, P158T			H398R	S170N, L153R		I260V		V243A, I237V, D119E, S112N, L88P, C40R	A154_A155insV, A150T	K1031R, S845A, V434A, E257Q, Q125L	P383S, S330A, D314N, R76Q, M34I	T25I		R250C, D233E, T207N, N179S, G100D, R86K, E31D		D230A	S13P	D249N, V215A	F172I		H398R	S170N, L153R
BS3255	51A	Y	235	M288R, G283E	G148A, S31P		A208V		G957D, SV1041EA		V126E	G71E, E153Q, S209R		Y32C, G23E, S21T	T543A	W358R, L331V, K329Q, A30T		A308T, L287V, I196V, A188V, I181V			H398R, A149T	S170N, L153R				V243A, R204C, H182Q, D161G, L88P	A152_A153delinsT	I982V, S845A	P383S, S330A, H310R, R76Q, A31V	Q267R, M69V			E2V, S8F, Q368R		S13P	D249N	P60S, F172I		H398R, A149T	S170N, L153R
BS3256	51B	Y	357	M288R, G283E, S179T, E114A	E68D, P42L		R134C		SV1041EA		V126E	G71E, S209R	F51I	Y32C, S21T	Q840E, T543A	W358R, L331V, K329Q, A30T		A308T, L287V, I196V, I181V	L138R		H398R, A13T	S170N, L153R		I260V		S314N, V243A, I237V, D207N, D119E, S112N, L88P, C40R	A154_A155insV, A150T	S845A, T87S	PA383SV, A378T, S330A, H310R, A277T, A262E, E251Q	A260V		R250C, D233E, T207N, N179S, G168S, T164I, G160C, G100D, R86K, E31D	S8F, A79G, A231T	A843T	S13P, A410S	D249N	F172I		H398R, A13T	S170N, L153R
BS3257	51C	N	357	M288R, G283E, S179T, E114A	E68D, P42L		R134C		SV1041EA		V126E	G71E, S209R	F51I	Y32C, S21T	Q840E, T543A	W358R, L331V, K329Q, A30T		A308T, L287V, I196V, I181V	L138R		H398R, A13T	S170N, L153R		I260V		S314N, V243A, I237V, D207N, D119E, S112N, L88P, C40R	A154_A155insV, A150T	S845A, T87S	PA383SV, A378T, S330A, H310R, A277T, A262E, E251Q	A260V		R250C, D233E, T207N, N179S, G168S, T164I, G160C, G100D, R86K, E31D	S8F, A79G, A231T	A843T	S13P, A410S	D249N	F172I		H398R, A13T	S170N, L153R
BS3266	51E	N	357	M288R, G283E, S179T, E114A	E68D, P42L		R134C		SV1041EA		V126E	G71E, S209R	F51I	Y32C, S21T	Q840E, T543A	W358R, L331V, K329Q, A30T		A308T, L287V, I196V, I181V	L138R		H398R, A13T	S170N, L153R		I260V		S314N, V243A, I237V, D207N, D119E, S112N, L88P, C40R	A154_A155insV, A150T	S845A, T87S	PA383SV, A378T, S330A, H310R, A277T, A262E, E251Q	A260V		R250C, D233E, T207N, N179S, G168S, T164I, G160C, G100D, R86K, E31D	S8F, A79G, A231T	A843T	S13P, A410S	D249N	F172I		H398R, A13T	S170N, L153R
BS3267	51F	N	357	M288R, G283E, S179T, E114A	E68D, P42L		R134C		SV1041EA		V126E	G71E, S209R	F51I	Y32C, S21T	Q840E, T543A	W358R, L331V, K329Q, A30T		A308T, L287V, I196V, I181V	L138R		H398R, A13T	S170N, L153R		I260V		S314N, V243A, I237V, D207N, D119E, S112N, L88P, C40R	A154_A155insV, A150T	S845A, T87S	PA383SV, A378T, S330A, H310R, A277T, A262E, E251Q	A260V		R250C, D233E, T207N, N179S, G168S, T164I, G160C, G100D, R86K, E31D	S8F, A79G, A231T	A843T	S13P, A410S	D249N	F172I		H398R, A13T	S170N, L153R
BS3268	51G	N	235	M288R, G283E	G148A, S31P		A208V		G957D, SV1041EA		V126E	G71E, E153Q, S209R		Y32C, G23E, S21T	T543A	W358R, L331V, K329Q, A30T		A308T, L287V, I196V, A188V, I181V			H398R, A149T	S170N, L153R				V243A, R204C, H182Q, D161G, L88P	A152_A153delinsT	I982V, S845A	P383S, S330A, H310R, R76Q, A31V	Q267R, M69V			E2V, S8F, Q368R		S13P	D249N	P60S, F172I		H398R, A149T	S170N, L153R
BS3269	51H	N	357	M288R, G283E, S179T, E114A	E68D, P42L		R134C		SV1041EA		V126E	G71E, S209R	F51I	Y32C, S21T	Q840E, T543A	W358R, L331V, K329Q, A30T		A308T, L287V, I196V, I181V	L138R		H398R, A13T	S170N, L153R		I260V		S314N, V243A, I237V, D207N, D119E, S112N, L88P, C40R	A154_A155insV, A150T	S845A, T87S	PA383SV, A378T, S330A, H310R, A277T, A262E, E251Q	A260V		R250C, D233E, T207N, N179S, G168S, T164I, G160C, G100D, R86K, E31D	S8F, A79G, A231T	A843T	S13P, A410S	D249N	F172I		H398R, A13T	S170N, L153R
BS3270	51I	N	357	M288R, G283E, S179T, E114A	E68D, P42L		R134C		SV1041EA		V126E	G71E, S209R	F51I	Y32C, S21T	Q840E, T543A	W358R, L331V, K329Q, A30T		A308T, L287V, I196V, I181V	L138R		H398R, A13T	S170N, L153R		I260V		S314N, V243A, I237V, D207N, D119E, S112N, L88P, C40R	A154_A155insV, A150T	S845A, T87S	PA383SV, A378T, S330A, H310R, A277T, A262E, E251Q	A260V		R250C, D233E, T207N, N179S, G168S, T164I, G160C, G100D, R86K, E31D	S8F, A79G, A231T	A843T	S13P, A410S	D249N	F172I		H398R, A13T	S170N, L153R
BS3271	51J	N	357	M288R, G283E, S179T, E114A	E68D, P42L		R134C		SV1041EA		V126E	G71E, S209R	F51I	Y32C, S21T	Q840E, T543A	W358R, L331V, K329Q, A30T		A308T, L287V, I196V, I181V	L138R		H398R, A13T	S170N, L153R		I260V		S314N, V243A, I237V, D207N, D119E, S112N, L88P, C40R	A154_A155insV, A150T	S845A, T87S	PA383SV, A378T, S330A, H310R, A277T, A262E, E251Q	A260V		R250C, D233E, T207N, N179S, G168S, T164I, G160C, G100D, R86K, E31D	S8F, A79G, A231T	A843T	S13P, A410S	D249N	F172I		H398R, A13T	S170N, L153R
BS3272	51K	N	235	M288R, G283E	G148A, S31P		A208V		G957D, SV1041EA		V126E	G71E, E153Q, S209R		Y32C, G23E, S21T	T543A	W358R, L331V, K329Q, A30T		A308T, L287V, I196V, A188V, I181V			H398R, A149T	S170N, L153R				V243A, R204C, H182Q, D161G, L88P	A152_A153delinsT	I982V, S845A	P383S, S330A, H310R, R76Q, A31V	Q267R, M69V			E2V, S8F, Q368R		S13P	D249N	P60S, F172I		H398R, A149T	S170N, L153R
BS3273	51L	N	235	M288R, G283E	G148A, S31P		A208V		G957D, SV1041EA		V126E	G71E, E153Q, S209R		Y32C, G23E, S21T	T543A	W358R, L331V, K329Q, A30T		A308T, L287V, I196V, A188V, I181V			H398R, A149T	S170N, L153R				V243A, R204C, H182Q, D161G, L88P	A152_A153delinsT	I982V, S845A	P383S, S330A, H310R, R76Q, A31V	Q267R, M69V			E2V, S8F, Q368R		S13P	D249N	P60S, F172I		H398R, A149T	S170N, L153R
BS3274	52A	Y	357	M288R, G283E, S179T, E114A	E68D, P42L		R134C		SV1041EA		V126E	G71E, S209R	F51I	Y32C, S21T	Q840E, T543A	W358R, L331V, K329Q, A30T		A308T, L287V, I196V, I181V	L138R		H398R, A13T	S170N, L153R		I260V		S314N, V243A, I237V, D207N, D119E, S112N, L88P, C40R	A154_A155insV, A150T	S845A, T87S	PA383SV, A378T, S330A, H310R, A277T, A262E, E251Q	A260V		R250C, D233E, T207N, N179S, G168S, T164I, G160C, G100D, R86K, E31D	S8F, A79G, A231T	A843T	S13P, A410S	D249N	F172I		H398R, A13T	S170N, L153R
BS3275	52B	Y	1076	M288R, G283E, E114A			K63E		SV1041EA		V126E	S209R		Y32C, S21T	N1036T, Q840E, S636N, G589A, T543A, I536V	W358R, L331V, K329Q, A30T		A308T, I196V, I181V, P158T			H398R	S170N, L153R		I260V		V243A, I237V, D119E, S112N, L88P, C40R	A154_A155insV, A150T	K1031R, S845A, V434A, E257Q, Q125L	P383S, S330A, D314N, R76Q, M34I	T25I		R250C, D233E, T207N, N179S, G100D, R86K, E31D		D230A	S13P	D249N, V215A	F172I		H398R	S170N, L153R
BS3276	58	Y	357	M288R, G283E, S179T, E114A	E68D, P42L		R134C		SV1041EA		V126E	G71E, S209R	F51I	Y32C, S21T	Q840E, T543A	W358R, L331V, K329Q, A30T		A308T, L287V, I196V, I181V	L138R		H398R, A13T	S170N, L153R		I260V		S314N, V243A, I237V, D207N, D119E, S112N, L88P, C40R	A154_A155insV, A150T	S845A, T87S	PA383SV, A378T, S330A, H310R, A277T, A262E, E251Q	A260V		R250C, D233E, T207N, N179S, G168S, T164I, G160C, G100D, R86K, E31D	S8F, A79G, A231T	A843T	S13P, A410S	D249N	F172I		H398R, A13T	S170N, L153R
BS3277	62	Y	446	M288R, G283E, E114A			A208V				V126E	G71E, A145V, S209R		Y32C, S21T	N1036T, Q840E, G589A, T543A, I536V	W358R, L331V, K329Q, A30T		A308T, L287V, I196V, I181V, A161V			H398R, A168T	S170N, L153R		I260V		A352V, V243A, IN237VS, D119E, S112N, L88P, C40R	A154_A155insV, A150T	S845A, E257Q	PA383SV, A378T, S330A, H310R	T376S, M69V		R250C, K247N, D233E, R225L, T207N, N179S, G100D, R86K, E31D	S8F		S13P	D249N	P60S, F172I		H398R, A168T	S170N, L153R
BS3278	66A	Y	244		D183Y, G148A, R11L		A219T								T543A, Q282R, Y181D	W358R, L331V, K329Q		L287V, I181V		P90T	H398R					V243A, H182Q, D161G, G157D, L88P		S845A	P383S, S330A, H310R, R76Q	DM68GV						D249N, A75V	P60S, F172I		H398R
BS3279	66B	Y	357	M288R, G283E, S179T, E114A	E68D, P42L		R134C		SV1041EA		V126E	G71E, S209R	F51I	Y32C, S21T	Q840E, T543A	W358R, L331V, K329Q, A30T		A308T, L287V, I196V, I181V	L138R		H398R, A13T	S170N, L153R		I260V		S314N, V243A, I237V, D207N, D119E, S112N, L88P, C40R	A154_A155insV, A150T	S845A, T87S	PA383SV, A378T, S330A, H310R, A277T, A262E, E251Q	A260V		R250C, D233E, T207N, N179S, G168S, T164I, G160C, G100D, R86K, E31D	S8F, A79G, A231T	A843T	S13P, A410S	D249N	F172I		H398R, A13T	S170N, L153R
BS3280	66C	N	357	M288R, G283E, S179T, E114A	E68D, P42L		R134C		SV1041EA		V126E	G71E, S209R	F51I	Y32C, S21T	Q840E, T543A	W358R, L331V, K329Q, A30T		A308T, L287V, I196V, I181V	L138R		H398R, A13T	S170N, L153R		I260V		S314N, V243A, I237V, D207N, D119E, S112N, L88P, C40R	A154_A155insV, A150T	S845A, T87S	PA383SV, A378T, S330A, H310R, A277T, A262E, E251Q	A260V		R250C, D233E, T207N, N179S, G168S, T164I, G160C, G100D, R86K, E31D	S8F, A79G, A231T	A843T	S13P, A410S	D249N	F172I		H398R, A13T	S170N, L153R
BS3281	68A	Y	235	M288R, G283E	G148A		A208V		G957D, SV1041EA		V126E	G71E, E153Q, S209R		Y32C, G23E, S21T	T543A	W358R, L331V, K329Q, A30T		A308T, L287V, I196V, A188V, I181V			H398R, D249N	S170N, L153R				V243A, R204C, H182Q, D161G, L88P	A152_A153delinsT	I982V, S845A	P383S, S330A, H310R, R76Q, A31V	Q267R, M69V			E2V, S8F, Q368R		S13P	D249N	P60S, F172I		H398R, D249N	S170N, L153R
BS3282	68B	Y	357	M288R, G283E, S179T, E114A	E68D, P42L		R134C		SV1041EA		V126E	G71E, S209R	F51I	Y32C, S21T	Q840E, T543A	W358R, L331V, K329Q, A30T		A308T, L287V, I196V, I181V	L138R		H398R, A13T	S170N, L153R		I260V		S314N, V243A, I237V, D207N, D119E, S112N, L88P, C40R	A154_A155insV, A150T	S845A, T87S	PA383SV, A378T, S330A, H310R, A277T, A262E, E251Q	A260V		R250C, D233E, T207N, N179S, G168S, T164I, G160C, G100D, R86K, E31D	S8F, A79G, A231T	A843T	S13P, A410S	D249N	F172I		H398R, A13T	S170N, L153R
BS3283	68C	N	357	M288R, G283E, S179T, E114A	E68D, P42L		R134C		SV1041EA		V126E	G71E, S209R	F51I	Y32C, S21T	Q840E, T543A	W358R, L331V, K329Q, A30T		A308T, L287V, I196V, I181V	L138R		H398R, A13T	S170N, L153R		I260V		S314N, V243A, I237V, D207N, D119E, S112N, L88P, C40R	A154_A155insV, A150T	S845A, T87S	PA383SV, A378T, S330A, H310R, A277T, A262E, E251Q	A260V		R250C, D233E, T207N, N179S, G168S, T164I, G160C, G100D, R86K, E31D	S8F, A79G, A231T	A843T	S13P, A410S	D249N	F172I		H398R, A13T	S170N, L153R
BS3284	72	Y	235	M288R, G283E	G148A, S31P		A208V		G957D, SV1041EA		V126E	G71E, E153Q, S209R		Y32C, G23E, S21T	T543A	W358R, L331V, K329Q, A30T		A308T, L287V, I196V, A188V, I181V			H398R, A149T	S170N, L153R				V243A, R204C, H182Q, D161G, L88P	A152_A153delinsT	I982V, S845A	P383S, S330A, H310R, R76Q, A31V	Q267R, M69V			E2V, S8F, Q368R		S13P	D249N	P60S, F172I		H398R, A149T	S170N, L153R
BS3285	80	Y	235	M288R, G283E	G148A		A208V		G957D, SV1041EA		V126E	G71E, E153Q, S209R	A162E	Y32C, G23E, S21T	T543A	W358R, L331V, K329Q, A30T		A308T, L287V, I196V, A188V, I181V			H398R	S170N, L153R				V243A, R204C, H182Q, D161G, L88P	A152_A153delinsT	I982V, S845A	P383S, S330A, H310R, R76Q, A31V	Q267R, M69V			E2V, S8F, Q368R		S13P	D249N	P60S, F172I		H398R	S170N, L153R
BS3311	82A	Y	357	M288R, G283E, S179T, E114A	E68D, P42L		R134C		SV1041EA		V126E	G71E, S209R	F51I	Y32C, S21T	Q840E, T543A	W358R, L331V, K329Q, A30T		A308T, L287V, I196V, I181V	L138R		H398R, A13T	S170N, L153R		I260V		S314N, V243A, I237V, D207N, D119E, S112N, L88P, C40R	A154_A155insV, A150T	S845A, T87S	PA383SV, A378T, S330A, H310R, A277T, A262E, E251Q	A260V		R250C, D233E, T207N, N179S, G168S, T164I, G160C, G100D, R86K, E31D	S8F, A79G, A231T	A843T	S13P, A410S	D249N	F172I		H398R, A13T	S170N, L153R
BS3312	82B	N	357	M288R, G283E, S179T, E114A	E68D, P42L		R134C		SV1041EA		V126E	G71E, S209R	F51I	Y32C, S21T	Q840E, T543A	W358R, L331V, K329Q, A30T		A308T, L287V, I196V, I181V	L138R		H398R, A13T	S170N, L153R		I260V		S314N, V243A, I237V, D207N, D119E, S112N, L88P, C40R	A154_A155insV, A150T	S845A, T87S	PA383SV, A378T, S330A, H310R, A277T, A262E, E251Q	A260V		R250C, D233E, T207N, N179S, G168S, T164I, G160C, G100D, R86K, E31D	S8F, A79G, A231T	A843T	S13P, A410S	D249N	F172I		H398R, A13T	S170N, L153R
BS3313	85A	Y	235	M288R, G283E	G148A		A208V		G957D, SV1041EA		V126E	G71E, E153Q, S209R		Y32C, G23E, S21T	T543A	W358R, L331V, K329Q, A30T		A308T, L287V, I196V, A188V, I181V			H398R, D249N	S170N, L153R				V243A, R204C, H182Q, D161G, L88P	A152_A153delinsT	I982V, S845A	P383S, S330A, H310R, R76Q, A31V	Q267R, M69V			E2V, S8F, Q368R		S13P	D249N	P60S, F172I		H398R, D249N	S170N, L153R
BS3314	85B	Y	357	M288R, G283E, S179T, E114A	E68D, P42L		R134C		SV1041EA		V126E	G71E, S209R	F51I	Y32C, S21T	Q840E, T543A	W358R, L331V, K329Q, A30T		A308T, L287V, I196V, I181V	L138R		H398R, A13T	S170N, L153R		I260V		S314N, V243A, I237V, D207N, D119E, S112N, L88P, C40R	A154_A155insV, A150T	S845A, T87S	PA383SV, A378T, S330A, H310R, A277T, A262E, E251Q	A260V		R250C, D233E, T207N, N179S, G168S, T164I, G160C, G100D, R86K, E31D	S8F, A79G, A231T	A843T	S13P, A410S	D249N	F172I		H398R, A13T	S170N, L153R
BS3315	85C	Y	235	M288R, G283E	G148A, S31P		A208V		G957D, SV1041EA		V126E	G71E, E153Q, S209R		Y32C, G23E, S21T	T543A	W358R, L331V, K329Q, A30T		A308T, L287V, I196V, A188V, I181V			H398R, A149T	S170N, L153R				V243A, R204C, H182Q, D161G, L88P	A152_A153delinsT	I982V, S845A	P383S, S330A, H310R, R76Q, A31V	Q267R, M69V			E2V, S8F, Q368R		S13P	D249N	P60S, F172I		H398R, A149T	S170N, L153R
BS3316	93	Y	357	M288R, G283E, S179T, E114A	E68D, P42L		R134C		SV1041EA		V126E	G71E, S209R	F51I	Y32C, S21T	Q840E, T543A	W358R, L331V, K329Q, A30T		A308T, L287V, I196V, I181V	L138R		H398R, A13T	S170N, L153R		I260V		S314N, V243A, I237V, D207N, D119E, S112N, L88P, C40R	A154_A155insV, A150T	S845A, T87S	PA383SV, A378T, S330A, H310R, A277T, A262E, E251Q	A260V		R250C, D233E, T207N, N179S, G168S, T164I, G160C, G100D, R86K, E31D	S8F, A79G, A231T	A843T	S13P, A410S	D249N	F172I		H398R, A13T	S170N, L153R
BS3317	94	Y	357	M288R, G283E, S179T, E114A	E68D, P42L		R134C		SV1041EA		V126E	G71E, S209R	F51I	Y32C, S21T	Q840E, T543A	W358R, L331V, K329Q, A30T		A308T, L287V, I196V, I181V	L138R		H398R, A13T	S170N, L153R		I260V		S314N, V243A, I237V, D207N, D119E, S112N, L88P, C40R	A154_A155insV, A150T	S845A, T87S	PA383SV, A378T, S330A, H310R, A277T, A262E, E251Q	A260V		R250C, D233E, T207N, N179S, G168S, T164I, G160C, G100D, R86K, E31D	S8F, A79G, A231T	A843T	S13P, A410S	D249N	F172I		H398R, A13T	S170N, L153R
BS3319	104	Y	357	M288R, G283E, S179T, E114A	E68D, P42L		R134C		SV1041EA		V126E	G71E, S209R	F51I	Y32C, S21T	Q840E, T543A	W358R, L331V, K329Q, A30T		A308T, L287V, I196V, I181V	L138R		H398R, A13T	S170N, L153R		I260V		S314N, V243A, I237V, D207N, D119E, S112N, L88P, C40R	A154_A155insV, A150T	S845A, T87S	PA383SV, A378T, S330A, H310R, A277T, A262E, E251Q	A260V		R250C, D233E, T207N, N179S, G168S, T164I, G160C, G100D, R86K, E31D	S8F, A79G, A231T	A843T	S13P, A410S	D249N	F172I		H398R, A13T	S170N, L153R
BS3320	105	Y	357	M288R, G283E, S179T, E114A	E68D, P42L		R134C		SV1041EA		V126E	G71E, S209R	F51I	Y32C, S21T	Q840E, T543A	W358R, L331V, K329Q, A30T		A308T, L287V, I196V, I181V	L138R		H398R, A13T	S170N, L153R		I260V		S314N, V243A, I237V, D207N, D119E, S112N, L88P, C40R	A154_A155insV, A150T	S845A, T87S	PA383SV, A378T, S330A, H310R, A277T, A262E, E251Q	A260V		R250C, D233E, T207N, N179S, G168S, T164I, G160C, G100D, R86K, E31D	S8F, A79G, A231T	A843T	S13P, A410S	D249N	F172I		H398R, A13T	S170N, L153R
BS3321	108	Y	357	M288R, G283E, S179T, E114A	E68D, P42L		R134C		SV1041EA		V126E	G71E, S209R	F51I	Y32C, S21T	Q840E, T543A	W358R, L331V, K329Q, A30T		A308T, L287V, I196V, I181V	L138R		H398R, A13T	S170N, L153R		I260V		S314N, V243A, I237V, D207N, D119E, S112N, L88P, C40R	A154_A155insV, A150T	S845A, T87S	PA383SV, A378T, S330A, H310R, A277T, A262E, E251Q	A260V		R250C, D233E, T207N, N179S, G168S, T164I, G160C, G100D, R86K, E31D	S8F, A79G, A231T	A843T	S13P, A410S	D249N	F172I		H398R, A13T	S170N, L153R
BS3322	128A	Y	357	M288R, G283E, S179T, E114A	E68D, P42L		R134C		SV1041EA		V126E	G71E, S209R	F51I	Y32C, S21T	Q840E, T543A	W358R, L331V, K329Q, A30T		A308T, L287V, I196V, I181V	L138R		H398R, A13T	S170N, L153R		I260V		S314N, V243A, I237V, D207N, D119E, S112N, L88P, C40R	A154_A155insV, A150T	S845A, T87S	PA383SV, A378T, S330A, H310R, A277T, A262E, E251Q	A260V		R250C, D233E, T207N, N179S, G168S, T164I, G160C, G100D, R86K, E31D	S8F, A79G, A231T	A843T	S13P, A410S	D249N	F172I		H398R, A13T	S170N, L153R
BS3323	128B	Y	357	M288R, G283E, S179T, E114A	E68D		R134C		SV1041EA		V126E	G71E, S209R	F51I	Y32C, S21T	Q840E, T543A	W358R, L331V, K329Q, A30T		A308T, L287V, I196V, I181V	L138R		H398R, A13T	S170N, L153R		I260V		S314N, V243A, I237V, D207N, D119E, S112N, L88P, C40R	A154_A155insV, A150T	S845A, T87S	PA383SV, A378T, S330A, H310R, A277T, A262E, E251Q	A260V		R250C, D233E, T207N, N179S, G168S, T164I, G160C, G100D, R86K, E31D	S8F, A79G, A231T	A843T	S13P, A410S	D249N	F172I		H398R, A13T	S170N, L153R
BS3324	129A	Y	357	M288R, G283E, S179T, E114A	E68D, P42L		R134C		SV1041EA		V126E	G71E, S209R	F51I	Y32C, S21T	Q840E, T543A	W358R, L331V, K329Q, A30T		A308T, L287V, I196V, I181V	L138R		H398R, A13T	S170N, L153R		I260V		S314N, V243A, I237V, D207N, D119E, S112N, L88P, C40R	A154_A155insV, A150T	S845A, T87S	PA383SV, A378T, S330A, H310R, A277T, A262E, E251Q	A260V		R250C, D233E, T207N, N179S, G168S, T164I, G160C, G100D, R86K, E31D	S8F, A79G, A231T	A843T	S13P, A410S	D249N	F172I		H398R, A13T	S170N, L153R
BS3325	129B	N	357	M288R, G283E, S179T, E114A	E68D, P42L		R134C		SV1041EA		V126E	G71E, S209R	F51I	Y32C, S21T	Q840E, T543A	W358R, L331V, K329Q, A30T		A308T, L287V, I196V, I181V	L138R		H398R, A13T	S170N, L153R		I260V		S314N, V243A, I237V, D207N, D119E, S112N, L88P, C40R	A154_A155insV, A150T	S845A, T87S	PA383SV, A378T, S330A, H310R, A277T, A262E, E251Q	A260V		R250C, D233E, T207N, N179S, G168S, T164I, G160C, G100D, R86K, E31D	S8F, A79G, A231T	A843T	S13P, A410S	D249N	F172I		H398R, A13T	S170N, L153R
BS3326	129C	N	357	M288R, G283E, S179T, E114A	E68D, P42L		R134C		SV1041EA		V126E	G71E, S209R	F51I	Y32C, S21T	Q840E, T543A	W358R, L331V, K329Q, A30T		A308T, L287V, I196V, I181V	L138R		H398R, A13T	S170N, L153R		I260V		S314N, V243A, I237V, D207N, D119E, S112N, L88P, C40R	A154_A155insV, A150T	S845A, T87S	PA383SV, A378T, S330A, H310R, A277T, A262E, E251Q	A260V		R250C, D233E, T207N, N179S, G168S, T164I, G160C, G100D, R86K, E31D	S8F, A79G, A231T	A843T	S13P, A410S	D249N	F172I		H398R, A13T	S170N, L153R
BS3327	132A	Y	357	M288R, G283E, S179T, E114A	E68D		R134C		SV1041EA		V126E	G71E, S209R	F51I	Y32C, S21T	Q840E, T543A	W358R, L331V, K329Q, A30T		A308T, L287V, I196V, I181V	L138R		H398R, A13T	S170N, L153R		I260V		S314N, V243A, I237V, D207N, D119E, S112N, L88P, C40R	A154_A155insV, A150T	S845A, T87S	PA383SV, A378T, S330A, H310R, A277T, A262E, E251Q	A260V		R250C, D233E, T207N, N179S, G168S, T164I, G160C, G100D, R86K, E31D	S8F, A79G, A231T	A843T	S13P, A410S	D249N	F172I		H398R, A13T	S170N, L153R
BS3328	132B	N	357	M288R, G283E, S179T, E114A	E68D		R134C		SV1041EA		V126E	G71E, S209R	F51I	Y32C, S21T	Q840E, T543A	W358R, L331V, K329Q, A30T		A308T, L287V, I196V, I181V	L138R		H398R, A13T	S170N, L153R		I260V		S314N, V243A, I237V, D207N, D119E, S112N, L88P, C40R	A154_A155insV, A150T	S845A, T87S	PA383SV, A378T, S330A, H310R, A277T, A262E, E251Q	A260V		R250C, D233E, T207N, N179S, G168S, T164I, G160C, G100D, R86K, E31D	S8F, A79G, A231T	A843T	S13P, A410S	D249N	F172I		H398R, A13T	S170N, L153R
BS3329	161	Y	357	M288R, G283E, S179T, E114A	E68D, P42L		R134C		SV1041EA		V126E	G71E, S209R	F51I	Y32C, S21T	Q840E, T543A	W358R, L331V, K329Q, A30T		A308T, L287V, I196V, I181V	L138R		H398R, A13T	S170N, L153R		I260V		S314N, V243A, I237V, D207N, D119E, S112N, L88P, C40R	A154_A155insV, A150T	S845A, T87S	PA383SV, A378T, S330A, H310R, A277T, A262E, E251Q	A260V		R250C, D233E, T207N, N179S, G168S, T164I, G160C, G100D, R86K, E31D	S8F, A79G, A231T	A843T	S13P, A410S	D249N	F172I		H398R, A13T	S170N, L153R
BS3330	184	Y	235	M288R, G283E	G148A		A208V		G957D, SV1041EA		V126E	G71E, E153Q, S209R	A162E	Y32C, G23E, S21T	T543A	W358R, L331V, K329Q, A30T		A308T, L287V, I196V, A188V, I181V			H398R	S170N, L153R				V243A, R204C, H182Q, D161G, L88P	A152_A153delinsT	I982V, S845A	P383S, S330A, H310R, R76Q, A31V	Q267R, M69V			E2V, S8F, Q368R		S13P	D249N	P60S, F172I		H398R	S170N, L153R
BS3331	194A	Y	555		D183Y		A219T					G71E, S209R			T543A	W358R, K329Q		L287V, I196V, I181V			H398R			I260V		V243A, H182Q, D161G, L88P		S845A, E257Q	S330A	M69V						D249N	F172I		H398R
BS3332	194B	N	555		D183Y		A219T					G71E, S209R	F51L		T543A	W358R, K329Q		L287V, I196V, I181V			H398R			I260V		V243A, H182Q, D161G, L88P		S845A, E257Q	S330A	M69V						D249N	F172I		H398R
BS3333	196	Y	357	M288R, G283E, S179T, E114A	E68D, P42L		R134C		SV1041EA		V126E	G71E, S209R	F51I	Y32C, S21T	Q840E, T543A	W358R, L331V, K329Q, A30T		A308T, L287V, I196V, I181V	L138R		H398R, A13T	S170N, L153R		I260V		S314N, V243A, I237V, D207N, D119E, S112N, L88P, C40R	A154_A155insV, A150T	S845A, T87S	PA383SV, A378T, S330A, H310R, A277T, A262E, E251Q	A260V			S8F, A79G, A231T	A843T	S13P, A410S	D249N	F172I		H398R, A13T	S170N, L153R
BS3334	198A	Y	235	M288R, G283E	G148A, S31P		A208V		G957D, SV1041EA		V126E	G71E, E153Q, S209R		Y32C, G23E, S21T	T543A	W358R, L331V, K329Q, A30T		A308T, L287V, I196V, A188V, I181V			H398R, A149T	S170N, L153R				V243A, R204C, H182Q, D161G, L88P	A152_A153delinsT	I982V, S845A	P383S, S330A, H310R, R76Q, A31V	Q267R, M69V			E2V, S8F, Q368R		S13P	D249N	P60S, F172I		H398R, A149T	S170N, L153R
BS3335	198B	N	235	M288R, G283E	G148A, S31P		A208V		G957D, SV1041EA		V126E	G71E, E153Q, S209R		Y32C, G23E, S21T	T543A	W358R, L331V, K329Q, A30T		A308T, L287V, I196V, A188V, I181V			H398R, A149T	S170N, L153R				V243A, R204C, H182Q, D161G, L88P	A152_A153delinsT	I982V, S845A	P383S, S330A, H310R, R76Q, A31V	Q267R, M69V			E2V, S8F, Q368R		S13P	D249N	P60S, F172I		H398R, A149T	S170N, L153R
BS3336	203A	Y	357	M288R, G283E, S179T, E114A	E68D, P42L		R134C		SV1041EA		V126E	G71E, S209R	F51I	Y32C, S21T	Q840E, T543A	W358R, L331V, K329Q, A30T		A308T, L287V, I196V, I181V	L138R		H398R, A13T	S170N, L153R		I260V		S314N, V243A, I237V, D207N, D119E, S112N, L88P, C40R	A154_A155insV, A150T	S845A, T87S	PA383SV, A378T, S330A, H310R, A277T, A262E, E251Q	A260V			S8F, A79G, A231T	A843T	S13P, A410S	D249N	F172I		H398R, A13T	S170N, L153R
BS3337	203B	N	357	M288R, G283E, S179T, E114A	E68D, P42L		R134C		SV1041EA		V126E	G71E, S209R	F51I	Y32C, S21T	Q840E, T543A	W358R, L331V, K329Q, A30T		A308T, L287V, I196V, I181V	L138R		H398R, A13T	S170N, L153R		I260V		S314N, V243A, I237V, D207N, D119E, S112N, L88P, C40R	A154_A155insV, A150T	S845A, T87S	PA383SV, A378T, S330A, H310R, A277T, A262E, E251Q	A260V			S8F, A79G, A231T	A843T	S13P, A410S	D249N	F172I		H398R, A13T	S170N, L153R
BS3338	203C	N	357	M288R, G283E, S179T, E114A	E68D, P42L		R134C		SV1041EA		V126E	G71E, S209R	F51I	Y32C, S21T	Q840E, T543A	W358R, L331V, K329Q, A30T		A308T, L287V, I196V, I181V	L138R		H398R, A13T	S170N, L153R		I260V		S314N, V243A, I237V, D207N, D119E, S112N, L88P, C40R	A154_A155insV, A150T	S845A, T87S	PA383SV, A378T, S330A, H310R, A277T, A262E, E251Q	A260V			S8F, A79G, A231T	A843T	S13P, A410S	D249N	F172I		H398R, A13T	S170N, L153R
BS3339	203D	N	357	M288R, G283E, S179T, E114A	E68D, P42L		R134C		SV1041EA		V126E	G71E, S209R	F51I	Y32C, S21T	Q840E, T543A	W358R, L331V, K329Q, A30T		A308T, L287V, I196V, I181V	L138R		H398R, A13T	S170N, L153R		I260V		S314N, V243A, I237V, D207N, D119E, S112N, L88P, C40R	A154_A155insV, A150T	S845A, T87S	PA383SV, A378T, S330A, H310R, A277T, A262E, E251Q	A260V			S8F, A79G, A231T	A843T	S13P, A410S	D249N	F172I		H398R, A13T	S170N, L153R
BS3340	203E	N	357	M288R, G283E, S179T, E114A	E68D, P42L		R134C		SV1041EA		V126E	G71E, S209R	F51I	Y32C, S21T	Q840E, T543A	W358R, L331V, K329Q, A30T		A308T, L287V, I196V, I181V	L138R		H398R, A13T	S170N, L153R		I260V		S314N, V243A, I237V, D207N, D119E, S112N, L88P, C40R	A154_A155insV, A150T	S845A, T87S	PA383SV, A378T, S330A, H310R, A277T, A262E, E251Q	A260V			S8F, A79G, A231T	A843T	S13P, A410S	D249N	F172I		H398R, A13T	S170N, L153R
BS3341	206	Y	357	M288R, G283E, S179T, E114A	E68D, P42L		R134C		SV1041EA		V126E	G71E, S209R	F51I	Y32C, S21T	Q840E, T543A	W358R, L331V, K329Q, A30T		A308T, L287V, I196V, I181V	L138R		H398R, A13T	S170N, L153R		I260V		S314N, V243A, I237V, D207N, D119E, S112N, L88P, C40R	A154_A155insV, A150T	S845A, T87S	PA383SV, A378T, S330A, H310R, A277T, A262E, E251Q	A260V			S8F, A79G, A231T	A843T	S13P, A410S	D249N	F172I		H398R, A13T	S170N, L153R
BS3344	211A	Y	823		G148A, A29V		A208V				V126E	G71E, S209R			Q840E, T543A	W358R, L331V, K329Q, A30T		L287V, R281L, I196V, I181V, Q75H, A51T		T43I	H398R, A395T	S170N, L153R		I260V	D162E	V243A, I237V, D119E, S112N, L88P, C40R	A154_A155insV, A150T	S845A, T286M	P383S, E347K, S330A, H310R, T175A, R76Q	R168W	S5F		S8F, D353E, D370E	D230A, D666E	S13P	D249N	A143T, F172I		H398R, A395T	S170N, L153R
BS3345	211B	N	823		G148A, A29V		A208V				V126E	G71E, S209R			Q840E, T543A	W358R, L331V, K329Q, A30T		L287V, R281L, I196V, I181V, Q75H, A51T		T43I	H398R, A395T	S170N, L153R		I260V	D162E	V243A, I237V, D119E, S112N, L88P, C40R	A154_A155insV, A150T	S845A, T286M	P383S, E347K, S330A, H310R, T175A, R76Q	R168W	S5F		S8F, D353E, D370E	D230A, D666E	S13P	D249N	A143T, F172I		H398R, A395T	S170N, L153R
BS3346	214	Y	235	M288R, G283E	G148A		A208V		G957D, SV1041EA		V126E	G71E, E153Q, S209R	A162E	Y32C, G23E, S21T	T543A	W358R, L331V, K329Q, A30T		A308T, L287V, I196V, A188V, I181V			H398R	S170N, L153R				V243A, R204C, H182Q, D161G, L88P	A152_A153delinsT	I982V, S845A	P383S, S330A, H310R, R76Q, A31V	Q267R, M69V			E2V, S8F, Q368R		S13P	D249N	P60S, F172I		H398R	S170N, L153R
BS3347	220A	Y	235	M288R, G283E	G148A		A208V		G957D, SV1041EA		V126E	G71E, E153Q, S209R		Y32C, G23E, S21T	T543A	W358R, L331V, K329Q, A30T		A308T, L287V, I196V, A188V, I181V			H398R, D249N	S170N, L153R				V243A, R204C, H182Q, D161G, L88P	A152_A153delinsT	I982V, S845A	P383S, S330A, H310R, R76Q, A31V	Q267R, M69V			E2V, S8F, Q368R		S13P	D249N	P60S, F172I		H398R, D249N	S170N, L153R
BS3348	220B	Y	235	M288R, G283E	G148A		A208V		G957D, SV1041EA		V126E	G71E, E153Q, S209R	A162E	Y32C, G23E, S21T	T543A	W358R, L331V, K329Q, A30T		A308T, L287V, I196V, A188V, I181V			H398R	S170N, L153R				V243A, R204C, H182Q, D161G, L88P	A152_A153delinsT	I982V, S845A	P383S, S330A, H310R, R76Q, A31V	Q267R, M69V			E2V, S8F, Q368R		S13P	D249N	P60S, F172I		H398R	S170N, L153R
BS3349	222A	Y	235	M288R, G283E	G148A		A208V		G957D, SV1041EA		V126E	G71E, E153Q, S209R		Y32C, G23E, S21T	T543A	W358R, L331V, K329Q, A30T		A308T, L287V, I196V, A188V, I181V			H398R, D249N	S170N, L153R				V243A, R204C, H182Q, D161G, L88P	A152_A153delinsT	I982V, S845A	P383S, S330A, H310R, R76Q, A31V	Q267R, M69V			E2V, S8F, Q368R		S13P	D249N	P60S, F172I		H398R, D249N	S170N, L153R
BS3350	222B	Y	357	M288R, G283E, S179T, E114A	E68D, P42L		R134C		SV1041EA		V126E	G71E, S209R	F51I	Y32C, S21T	Q840E, T543A	W358R, L331V, K329Q, A30T		A308T, L287V, I196V, I181V	L138R		H398R, A13T	S170N, L153R		I260V		S314N, V243A, I237V, D207N, D119E, S112N, L88P, C40R	A154_A155insV, A150T	S845A, T87S	PA383SV, A378T, S330A, H310R, A277T, A262E, E251Q	A260V		R250C, D233E, T207N, N179S, G168S, T164I, G160C, G100D, R86K, E31D	S8F, A79G, A231T	A843T	S13P, A410S	D249N	F172I		H398R, A13T	S170N, L153R
BS3354	228A	Y	235	M288R, G283E	G148A		A208V		G957D, SV1041EA		V126E	G71E, E153Q, S209R		Y32C, G23E, S21T	T543A	W358R, L331V, K329Q, A30T		A308T, L287V, I196V, A188V, I181V			H398R, D249N	S170N, L153R				V243A, R204C, H182Q, D161G, L88P	A152_A153delinsT	I982V, S845A	P383S, S330A, H310R, R76Q, A31V	Q267R, M69V			E2V, S8F, Q368R		S13P	D249N	P60S, F172I		H398R, D249N	S170N, L153R
BS3355	228B	N	235	M288R, G283E	G148A		A208V		G957D, SV1041EA		V126E	G71E, E153Q, S209R		Y32C, G23E, S21T	T543A	W358R, L331V, K329Q, A30T		A308T, L287V, I196V, A188V, I181V			H398R, D249N	S170N, L153R				V243A, R204C, H182Q, D161G, L88P	A152_A153delinsT	I982V, S845A	P383S, S330A, H310R, R76Q, A31V	Q267R, M69V			E2V, S8F, Q368R		S13P	D249N	P60S, F172I		H398R, D249N	S170N, L153R
BS3356	228C	N	235	M288R, G283E	G148A		A208V		G957D, SV1041EA		V126E	G71E, E153Q, S209R		Y32C, G23E, S21T	T543A	W358R, L331V, K329Q, A30T		A308T, L287V, I196V, A188V, I181V			H398R, D249N	S170N, L153R				V243A, R204C, H182Q, D161G, L88P	A152_A153delinsT	I982V, S845A	P383S, S330A, H310R, R76Q, A31V	Q267R, M69V			E2V, S8F, Q368R		S13P	D249N	P60S, F172I		H398R, D249N	S170N, L153R
BS3358	236A	Y	357	M288R, G283E, S179T, E114A	E68D, P42L		R134C		SV1041EA		V126E	G71E, S209R	F51I	Y32C, S21T	Q840E, T543A	W358R, L331V, K329Q, A30T		A308T, L287V, I196V, I181V	L138R		H398R, A13T	S170N, L153R		I260V		S314N, V243A, I237V, D207N, D119E, S112N, L88P, C40R	A154_A155insV, A150T	S845A, T87S	PA383SV, A378T, S330A, H310R, A277T, A262E, E251Q	A260V		R250C, D233E, T207N, N179S, G168S, T164I, G160C, G100D, R86K, E31D	S8F, A79G, A231T	A843T	S13P, A410S	D249N	F172I		H398R, A13T	S170N, L153R
BS3359	236B	N	357	M288R, G283E, S179T, E114A	E68D, P42L		R134C		SV1041EA		V126E	G71E, S209R	F51I	Y32C, S21T	Q840E, T543A	W358R, L331V, K329Q, A30T		A308T, L287V, I196V, I181V	L138R		H398R, A13T	S170N, L153R		I260V		S314N, V243A, I237V, D207N, D119E, S112N, L88P, C40R	A154_A155insV, A150T	S845A, T87S	PA383SV, A378T, S330A, H310R, A277T, A262E, E251Q	A260V		R250C, D233E, T207N, N179S, G168S, T164I, G160C, G100D, R86K, E31D	S8F, A79G, A231T	A843T	S13P, A410S	D249N	F172I		H398R, A13T	S170N, L153R
BS3360	237A	Y	357	M288R, G283E, S179T, E114A	E68D, P42L		R134C		SV1041EA		V126E	G71E, S209R	F51I	Y32C, S21T	Q840E, T543A	W358R, L331V, K329Q, A30T		A308T, L287V, I196V, I181V	L138R		H398R, A13T	S170N, L153R		I260V		S314N, V243A, I237V, D207N, D119E, S112N, L88P, C40R	A154_A155insV, A150T	S845A, T87S	PA383SV, A378T, S330A, H310R, A277T, A262E, E251Q	A260V		R250C, D233E, T207N, N179S, G168S, T164I, G160C, G100D, R86K, E31D	S8F, A79G, A231T	A843T	S13P, A410S	D249N	F172I		H398R, A13T	S170N, L153R
BS3362	240A	Y	357	M288R, G283E, S179T, E114A	E68D, P42L		R134C		SV1041EA		V126E	G71E, S209R	F51I	Y32C, S21T	Q840E, T543A	W358R, L331V, K329Q, A30T		A308T, L287V, I196V, I181V	L138R		H398R, A13T	S170N, L153R		I260V		S314N, V243A, I237V, D207N, D119E, S112N, L88P, C40R	A154_A155insV, A150T	S845A, T87S	PA383SV, A378T, S330A, H310R, A277T, A262E, E251Q	A260V		R250C, D233E, T207N, N179S, G168S, T164I, G160C, G100D, R86K, E31D	S8F, A79G, A231T	A843T	S13P, A410S	D249N	F172I		H398R, A13T	S170N, L153R
BS3363	240B	N	357	M288R, G283E, S179T, E114A	E68D, P42L		R134C		SV1041EA		V126E	G71E, S209R	F51I	Y32C, S21T	Q840E, T543A	W358R, L331V, K329Q, A30T		A308T, L287V, I196V, I181V	L138R		H398R, A13T	S170N, L153R		I260V		S314N, V243A, I237V, D207N, D119E, S112N, L88P, C40R	A154_A155insV, A150T	S845A, T87S	PA383SV, A378T, S330A, H310R, A277T, A262E, E251Q	A260V		R250C, D233E, T207N, N179S, G168S, T164I, G160C, G100D, R86K, E31D	S8F, A79G, A231T	A843T	S13P, A410S	D249N	F172I		H398R, A13T	S170N, L153R
BS3364	254	Y	357	M288R, G283E, S179T, E114A	E68D, P42L		R134C		SV1041EA		V126E	G71E, S209R	F51I	Y32C, S21T	Q840E, T543A	W358R, L331V, K329Q, A30T		A308T, L287V, I196V, I181V	L138R		H398R, A13T	S170N, L153R		I260V		S314N, V243A, I237V, D207N, D119E, S112N, L88P, C40R	A154_A155insV, A150T	S845A, T87S	PA383SV, A378T, S330A, H310R, A277T, A262E, E251Q	A260V		R250C, D233E, T207N, N179S, G168S, T164I, G160C, G100D, R86K, E31D	S8F, A79G, A231T	A843T	S13P, A410S	D249N	F172I		H398R, A13T	S170N, L153R
BS3365	273A	Y	823		G148A, A29V		A208V				V126E	G71E, S209R			Q840E, T543A	W358R, L331V, K329Q, A30T		L287V, R281L, I196V, I181V, Q75H, A51T		T43I	H398R, A395T	S170N, L153R		I260V	D162E	V243A, I237V, D119E, S112N, L88P, C40R	A154_A155insV, A150T	S845A, T286M	P383S, E347K, S330A, H310R, T175A, R76Q	R168W	S5F		S8F, D353E, D370E	D230A, D666E	S13P	D249N	A143T, F172I		H398R, A395T	S170N, L153R
BS3366	273B	Y	823		G148A, A29V		A208V				V126E	G71E, S209R			Q840E, T543A	W358R, L331V, K329Q, A30T		L287V, R281L, I196V, I181V, Q75H, A51T		T43I	H398R, A395T	S170N, L153R		I260V	G242R, D162E	V243A, I237V, D119E, S112N, L88P, C40R	A154_A155insV, A150T	S845A, T286M	P383S, E347K, S330A, H310R, T175A, R76Q	R168W	S5F		S8F, D353E, D370E	D230A, D666E	S13P	D249N	A143T, F172I		H398R, A395T	S170N, L153R
BS3367	273C	N	823		G148A, A29V		A208V				V126E	G71E, S209R			Q840E, T543A	W358R, L331V, K329Q, A30T		L287V, R281L, I196V, I181V, Q75H, A51T		T43I	H398R, A395T	S170N, L153R		I260V	D162E	V243A, I237V, D119E, S112N, L88P, C40R	A154_A155insV, A150T	S845A, T286M	P383S, E347K, S330A, H310R, T175A, R76Q	R168W	S5F		S8F, D353E, D370E	D230A, D666E	S13P	D249N	A143T, F172I		H398R, A395T	S170N, L153R
BS3368	273D	N	823		G148A, A29V		A208V				V126E	G71E, S209R			Q840E, T543A	W358R, L331V, K329Q, A30T		L287V, R281L, I196V, I181V, Q75H, A51T		T43I	H398R, A395T	S170N, L153R		I260V	D162E	V243A, I237V, D119E, S112N, L88P, C40R	A154_A155insV, A150T	S845A, T286M	P383S, E347K, S330A, H310R, T175A, R76Q	R168W	S5F		S8F, D353E, D370E	D230A, D666E	S13P	D249N	A143T, F172I		H398R, A395T	S170N, L153R
BS3369	283	Y	312	M288R, G283E, E114A					I186V, SV1041EA		V126E	G71E, A145V, S209R		S21T	T543A, I536V	W358R, L331V, K329Q, V309I		A308T, L287V, I196V, I181V			H398R, A29V	S170N, L153R		I260V		V243A, I237V, D119E, S112N, L88P, C40R	A154_A155insV, A150T	K1031R, S845A, E257Q	P383S, S330A, S313G, H310R	T376S			S8F, D353E		S13P	D249N	F172I		H398R, A29V	S170N, L153R
BS3370	286	Y	357	M288R, G283E, S179T, E114A	E68D, P42L		R134C		SV1041EA		V126E	G71E, S209R	F51I	Y32C, S21T	Q840E, T543A	W358R, L331V, K329Q, A30T		A308T, L287V, I196V, I181V	L138R		H398R, A13T	S170N, L153R		I260V		S314N, V243A, I237V, D207N, D119E, S112N, L88P, C40R	A154_A155insV, A150T	S845A, T87S	PA383SV, A378T, S330A, H310R, A277T, A262E, E251Q	A260V		R250C, D233E, T207N, N179S, G168S, T164I, G160C, G100D, R86K, E31D	S8F, A79G, A231T	A843T	S13P, A410S	D249N	F172I		H398R, A13T	S170N, L153R
BS3371	304A	Y	235	M288R, G283E	G148A, S31P		A208V		G957D, SV1041EA		V126E	G71E, E153Q, S209R		Y32C, G23E, S21T	T543A	W358R, L331V, K329Q, A30T		A308T, L287V, I196V, A188V, I181V			H398R, A149T	S170N, L153R				V243A, R204C, H182Q, D161G, L88P	A152_A153delinsT	I982V, S845A	P383S, S330A, H310R, R76Q, A31V	M69V			E2V, S8F, Q368R		S13P	D249N	P60S, F172I		H398R, A149T	S170N, L153R
BS3372	304B	N	235	M288R, G283E	G148A, S31P		A208V		G957D, SV1041EA		V126E	G71E, E153Q, S209R		Y32C, G23E, S21T	T543A	W358R, L331V, K329Q, A30T		A308T, L287V, I196V, A188V, I181V			H398R, A149T	S170N, L153R				V243A, R204C, H182Q, D161G, L88P	A152_A153delinsT	I982V, S845A	P383S, S330A, H310R, R76Q, A31V	M69V			E2V, S8F, Q368R		S13P	D249N	P60S, F172I		H398R, A149T	S170N, L153R
BS3373	304C	N	235	M288R, G283E	G148A, S31P		A208V		G957D, SV1041EA		V126E	G71E, E153Q, S209R		Y32C, G23E, S21T	T543A	W358R, L331V, K329Q, A30T		A308T, L287V, I196V, A188V, I181V			H398R, A149T	S170N, L153R				V243A, R204C, H182Q, D161G, L88P	A152_A153delinsT	I982V, S845A	P383S, S330A, H310R, R76Q, A31V	Q267R, M69V			E2V, S8F, Q368R		S13P	D249N	P60S, F172I		H398R, A149T	S170N, L153R
BS3374	304D	N	235	M288R, G283E	G148A, S31P		A208V		G957D, SV1041EA		V126E	G71E, E153Q, S209R		Y32C, G23E, S21T	T543A	W358R, L331V, K329Q, A30T		A308T, L287V, I196V, A188V, I181V			H398R, A149T	S170N, L153R				V243A, R204C, H182Q, D161G, L88P	A152_A153delinsT	I982V, S845A	P383S, S330A, H310R, R76Q, A31V	M69V			E2V, S8F, Q368R		S13P	D249N	P60S, F172I		H398R, A149T	S170N, L153R
BS3375	304E	N	235	M288R, G283E	G148A, S31P		A208V		G957D, SV1041EA		V126E	G71E, E153Q, S209R		Y32C, G23E, S21T	T543A	W358R, L331V, K329Q, A30T		A308T, L287V, I196V, A188V, I181V			H398R, A149T	S170N, L153R				V243A, R204C, H182Q, D161G, L88P	A152_A153delinsT	I982V, S845A	P383S, S330A, H310R, R76Q, A31V	M69V			E2V, S8F, Q368R		S13P	D249N	P60S, F172I		H398R, A149T	S170N, L153R
BS3376	304F	N	235	M288R, G283E	G148A, S31P		A208V		G957D, SV1041EA		V126E	G71E, E153Q, S209R		Y32C, G23E, S21T	T543A	W358R, L331V, K329Q, A30T		A308T, L287V, I196V, A188V, I181V			H398R, A149T	S170N, L153R				V243A, R204C, H182Q, D161G, L88P	A152_A153delinsT	I982V, S845A	P383S, S330A, H310R, R76Q, A31V	M69V			E2V, S8F, Q368R		S13P	D249N	P60S, F172I		H398R, A149T	S170N, L153R
BS3377	305	Y	260		G148A, G48S, G46S		A219T					G71E, S209R			G1002A, Q840E, T543A	W358R, L331V, K329Q, A30T		L287V, E277K, I181V	L138R		H398R	I80L, V55I				V243A, H182Q, D161G, L88P, C40R	A130V	S845A, A536S	P383S, S330A, H310R, R76Q	DM68GV				F509V		D249N, E205V	F172I		H398R	I80L, V55I
BS3378	307	Y	235	M288R, G283E	G148A, S31P		A208V		G957D, SV1041EA		V126E	G71E, E153Q, S209R		Y32C, G23E, S21T	T543A	W358R, L331V, K329Q, A30T		A308T, L287V, I196V, A188V, I181V			H398R, A149T	S170N, L153R				V243A, R204C, H182Q, D161G, L88P	A152_A153delinsT	I982V, S845A	P383S, S330A, H310R, R76Q, A31V	Q267R, M69V			E2V, S8F, Q368R		S13P	D249N	P60S, F172I		H398R, A149T	S170N, L153R
BS3379	318	Y	357	M288R, G283E, S179T, E114A	E68D		R134C		SV1041EA		V126E	G71E, S209R	F51I	Y32C, S21T	Q840E, T543A	W358R, L331V, K329Q, A30T		A308T, L287V, I196V, I181V	L138R		H398R, A13T	S170N, L153R		I260V		S314N, V243A, I237V, D207N, D119E, S112N, L88P, C40R	A154_A155insV, A150T	S845A, T87S	PA383SV, A378T, S330A, H310R, A277T, A262E, E251Q	A260V		R250C, D233E, T207N, N179S, G168S, T164I, G160C, G100D, R86K, E31D	S8F, A79G, A231T	A843T	S13P, A410S	D249N	F172I		H398R, A13T	S170N, L153R
BS3380	324A	Y	357	M288R, G283E, S179T, E114A	E68D		R134C		SV1041EA		V126E	G71E, S209R	F51I	Y32C, S21T	Q840E, T543A	W358R, L331V, K329Q, A30T		A308T, L287V, I196V, I181V	L138R		H398R, A13T	S170N, L153R, V112M		I260V		S314N, V243A, I237V, D207N, D119E, S112N, L88P, C40R	A154_A155insV, A150T	S845A, T87S	PA383SV, A378T, S330A, H310R, A277T, A262E, E251Q	A260V		R250C, D233E, T207N, N179S, G168S, T164I, G160C, G100D, R86K, E31D	S8F, A79G, A231T	A843T	S13P, A410S	D249N	F172I		H398R, A13T	S170N, L153R, V112M
BS3381	324B	N	357	M288R, G283E, S179T, E114A	E68D		R134C		SV1041EA		V126E	G71E, S209R	F51I	Y32C, S21T	Q840E, T543A	W358R, L331V, K329Q, A30T		A308T, L287V, I196V, I181V	L138R		H398R, A13T	S170N, L153R, V112M		I260V		S314N, V243A, I237V, D207N, D119E, S112N, L88P, C40R	A154_A155insV, A150T	S845A, T87S	PA383SV, A378T, S330A, H310R, A277T, A262E, E251Q	A260V		R250C, D233E, T207N, N179S, G168S, T164I, G160C, G100D, R86K, E31D	S8F, A79G, A231T	A843T	S13P, A410S	D249N	F172I		H398R, A13T	S170N, L153R, V112M
BS3382	324C	N	357	M288R, G283E, S179T, E114A	E68D		R134C		SV1041EA		V126E	G71E, S209R	F51I	Y32C, S21T	Q840E, T543A	W358R, L331V, K329Q, A30T		A308T, L287V, I196V, I181V	L138R		H398R, A13T	S170N, L153R, V112M		I260V		S314N, V243A, I237V, D207N, D119E, S112N, L88P, C40R	A154_A155insV, A150T	S845A, T87S	PA383SV, A378T, S330A, H310R, A277T, A262E, E251Q	A260V		R250C, D233E, T207N, N179S, G168S, T164I, G160C, G100D, R86K, E31D	S8F, A79G, A231T	A843T	S13P, A410S	D249N	F172I		H398R, A13T	S170N, L153R, V112M
BS3383	324D	N	357	M288R, G283E, S179T, E114A	E68D		R134C		SV1041EA		V126E	G71E, S209R	F51I	Y32C, S21T	Q840E, T543A	W358R, L331V, K329Q, A30T		A308T, L287V, I196V, I181V	L138R		H398R, A13T	S170N, L153R, V112M		I260V		S314N, V243A, I237V, D207N, D119E, S112N, L88P, C40R	A154_A155insV, A150T	S845A, T87S	PA383SV, A378T, S330A, H310R, A277T, A262E, E251Q	A260V		R250C, D233E, T207N, N179S, G168S, T164I, G160C, G100D, R86K, E31D	S8F, A79G, A231T	A843T	S13P, A410S	D249N	F172I		H398R, A13T	S170N, L153R, V112M
BS3384	324E	N	357	M288R, G283E, S179T, E114A	E68D		R134C		SV1041EA		V126E	G71E, S209R	F51I	Y32C, S21T	Q840E, T543A	W358R, L331V, K329Q, A30T		A308T, L287V, I196V, I181V	L138R		H398R, A13T	S170N, L153R		I260V		S314N, V243A, I237V, D207N, D119E, S112N, L88P, C40R	A154_A155insV, A150T	S845A, T87S	PA383SV, A378T, S330A, H310R, A277T, A262E, E251Q	A260V		R250C, D233E, T207N, N179S, G168S, T164I, G160C, G100D, R86K, E31D	S8F, A79G, A231T	A843T	S13P, A410S	D249N	F172I		H398R, A13T	S170N, L153R
BS3385	324F	N	357	M288R, G283E, S179T, E114A	E68D		R134C		SV1041EA		V126E	G71E, S209R	F51I	Y32C, S21T	Q840E, T543A	W358R, L331V, K329Q, A30T		A308T, L287V, I196V, I181V	L138R		H398R, A13T	S170N, L153R		I260V		S314N, V243A, I237V, D207N, D119E, S112N, L88P, C40R	A154_A155insV, A150T	S845A, T87S	PA383SV, A378T, S330A, H310R, A277T, A262E, E251Q	A260V		R250C, D233E, T207N, N179S, G168S, T164I, G160C, G100D, R86K, E31D	S8F, A79G, A231T	A843T	S13P, A410S	D249N	F172I		H398R, A13T	S170N, L153R
BS3386	324G	N	357	M288R, G283E, S179T, E114A	E68D		R134C		SV1041EA		V126E	G71E, S209R	F51I	Y32C, S21T	Q840E, T543A	W358R, L331V, K329Q, A30T		A308T, L287V, I196V, I181V	L138R		H398R, A13T	S170N, L153R		I260V		S314N, V243A, I237V, D207N, D119E, S112N, L88P, C40R	A154_A155insV, A150T	S845A, T87S	PA383SV, A378T, S330A, H310R, A277T, A262E, E251Q	A260V		R250C, D233E, T207N, N179S, G168S, T164I, G160C, G100D, R86K, E31D	S8F, A79G, A231T	A843T	S13P, A410S	D249N	F172I		H398R, A13T	S170N, L153R
BS3387	324H	N	357	M288R, G283E, S179T, E114A	E68D		R134C		SV1041EA		V126E	G71E, S209R	F51I	Y32C, S21T	Q840E, T543A	W358R, L331V, K329Q, A30T		A308T, L287V, I196V, I181V	L138R		H398R, A13T	S170N, L153R		I260V		S314N, V243A, I237V, D207N, D119E, S112N, L88P, C40R	A154_A155insV, A150T	S845A, T87S	PA383SV, A378T, S330A, H310R, A277T, A262E, E251Q	A260V		R250C, D233E, T207N, N179S, G168S, T164I, G160C, G100D, R86K, E31D	S8F, A79G, A231T	A843T	S13P, A410S	D249N	F172I		H398R, A13T	S170N, L153R
BS3388	324I	N	357	M288R, G283E, S179T, E114A	E68D		R134C		SV1041EA		V126E	G71E, S209R	F51I	Y32C, S21T	Q840E, T543A	W358R, L331V, K329Q, A30T		A308T, L287V, I196V, I181V	L138R		H398R, A13T	S170N, L153R		I260V		S314N, V243A, I237V, D207N, D119E, S112N, L88P, C40R	A154_A155insV, A150T	S845A, T87S	PA383SV, A378T, S330A, H310R, A277T, A262E, E251Q	A260V		R250C, D233E, T207N, N179S, G168S, T164I, G160C, G100D, R86K, E31D	S8F, A79G, A231T	A843T	S13P, A410S	D249N	F172I		H398R, A13T	S170N, L153R
BS3389	324J	N	357	M288R, G283E, S179T, E114A	E68D		R134C		SV1041EA		V126E	G71E, S209R	F51I	Y32C, S21T	Q840E, T543A	W358R, L331V, K329Q, A30T		A308T, L287V, I196V, I181V	L138R		H398R, A13T	S170N, L153R		I260V		S314N, V243A, I237V, D207N, D119E, S112N, L88P, C40R	A154_A155insV, A150T	S845A, T87S	PA383SV, A378T, S330A, H310R, A277T, A262E, E251Q	A260V		R250C, D233E, T207N, N179S, G168S, T164I, G160C, G100D, R86K, E31D	S8F, A79G, A231T	A843T	S13P, A410S	D249N	F172I		H398R, A13T	S170N, L153R
BS3390	327A	Y	3275	R244W			A219T				V126E	G71E, S209R			V980I, Q840E, T543A	W358R, L331V, K329Q, A30T		I196V, I181V, V63I			H398R	S170N, L153R				H182Q, D161G, L88P, R41C		S845A, A536S, E257Q		DM68GV						D249N	P60S, F172I		H398R	S170N, L153R
BS3407	327B	N	3275	R244W			A219T				V126E	G71E, S209R			V980I, Q840E, T543A	W358R, L331V, K329Q, A30T		I196V, I181V, V63I			H398R	S170N, L153R				H182Q, D161G, L88P, R41C		S845A, A536S, E257Q		DM68GV						D249N, V241M	P60S, F172I		H398R	S170N, L153R
BS3409	352A	Y	823		G148A, A29V		A208V				V126E	G71E, S209R			Q840E, T543A	W358R, L331V, K329Q, A30T		L287V, R281L, I196V, I181V, Q75H, A51T		T43I	H398R, A395T	S170N, L153R		I260V	D162E	V243A, I237V, D119E, S112N, L88P, C40R	A154_A155insV, A150T	S845A, T286M	P383S, E347K, S330A, H310R, T175A, R76Q	R168W	S5F		S8F, D353E, D370E	D230A, D666E	S13P	D249N	A143T, F172I		H398R, A395T	S170N, L153R
BS3410	352B	N	823		G148A, A29V		A208V				V126E	G71E, S209R			Q840E, T543A	W358R, L331V, K329Q, A30T		L287V, R281L, I196V, I181V, Q75H, A51T		T43I	H398R, A395T	S170N, L153R		I260V	D162E	V243A, I237V, D119E, S112N, L88P, C40R	A154_A155insV, A150T	S845A, T286M	P383S, E347K, S330A, H310R, T175A, R76Q	R168W	S5F		S8F, D353E, D370E	D230A, D666E	S13P	D249N	A143T, F172I		H398R, A395T	S170N, L153R
BS3411	357	Y	235	M288R, G283E	G148A		A208V		G957D, SV1041EA		V126E	G71E, E153Q, S209R	A162E	Y32C, G23E, S21T	T543A	W358R, L331V, K329Q, A30T		A308T, L287V, I196V, A188V, I181V			H398R	S170N, L153R				V243A, R204C, H182Q, D161G, L88P	A152_A153delinsT	I982V, S845A	P383S, S330A, H310R, R76Q, A31V	Q267R, M69V			E2V, S8F, Q368R		S13P	D249N	P60S, F172I		H398R	S170N, L153R
BS3412	66_ENV	Y	357	M288R, G283E, S179T, E114A	E68D		R134C		SV1041EA		V126E	G71E, S209R	F51I	Y32C, S21T	Q840E, T543A	W358R, L331V, K329Q, A30T		A308T, L287V, I196V, I181V	L138R		H398R, A13T	S170N, L153R		I260V		S314N, V243A, I237V, D207N, D119E, S112N, L88P, C40R	A154_A155insV, A150T	S845A, T87S	PA383SV, A378T, S330A, H310R, A277T, A262E, E251Q	A260V		R250C, D233E, T207N, N179S, G168S, T164I, G160C, G100D, R86K, E31D	S8F, A79G, A231T	A843T	S13P, A410S	D249N	F172I		H398R, A13T	S170N, L153R
BS3413	68_ENV	Y	357	M288R, G283E, S179T, E114A	E68D		R134C		SV1041EA		V126E	G71E, S209R	F51I	Y32C, S21T	Q840E, T543A	W358R, L331V, K329Q, A30T		A308T, L287V, I196V, I181V	L138R		H398R, A13T	S170N, L153R		I260V		S314N, V243A, I237V, D207N, D119E, S112N, L88P, C40R	A154_A155insV, A150T	S845A, T87S	PA383SV, A378T, S330A, H310R, A277T, A262E, E251Q	A260V		R250C, D233E, T207N, N179S, G168S, T164I, G160C, G100D, R86K, E31D	S8F, A79G, A231T	A843T	S13P, A410S	D249N	F172I		H398R, A13T	S170N, L153R
BS3414	78_ENV	Y	235	M288R, G283E	G148A		A208V		G957D, SV1041EA		V126E	G71E, E153Q, S209R		Y32C, G23E, S21T	T543A	W358R, L331V, K329Q, A30T		A308T, L287V, I196V, A188V, I181V			H398R, D249N	S170N, L153R				V243A, R204C, H182Q, D161G, L88P	A152_A153delinsT	I982V, S845A	P383S, S330A, H310R, R76Q, A31V	Q267R, M69V			E2V, S8F, Q368R		S13P	D249N	P60S, F172I		H398R, D249N	S170N, L153R
