# Supplementary material for: High-Risk International Clones of Carbapenem-Nonsusceptible Pseudomonas aeruginosa Endemic to Indonesian Intensive Care Units: Impact of a Multifaceted Infection Control Intervention Analyzed at the Genomic Level
Source: mBio. 2019 Nov 12;10(6):e02384-19. doi: 10.1128/mBio.02384-19 (PMC6851282; doi:10.1128/mBio.02384-19)
Supplement: TABLE S5 [file mBio.02384-19-st005.xlsx]

## Sheet: Feuil1
Phase	Sample ID	Sample type	Sample collection date	Acquired/Imported *	Patient ID	Patient admission date	Patient discharge date	Patient deceased (Y/N)	Bed Number (ER/adult-ICU)
Pre-intervention	6A	rectal	2013-04-10	acquired	6	2013-04-02	2013-04-23	N	3 (ER-ICU)
Pre-intervention	6B	sputum	2013-04-19	acquired
Pre-intervention	19	sputum	2013-04-16	acquired	19	2013-04-10	2013-04-25	Y	4 (ER-ICU)
Pre-intervention	34	rectal	2013-05-08	acquired	34	2013-04-29	2013-05-08	N	9 (ER-ICU)
Pre-intervention	46A	throat	2013-05-10	imported	46	2013-05-10	2013-06-19	N	15 (adult-ICU)
Pre-intervention	46B	sputum	2013-05-20	acquired
Pre-intervention	46C	throat	2013-05-20	acquired
Pre-intervention	46D	sputum	2013-06-03	acquired
Pre-intervention	46E	rectal	2013-06-10	acquired
Pre-intervention	46F	rectal	2013-06-19	acquired
Pre-intervention	46G	throat	2013-06-19	acquired
Pre-intervention	48A	throat	2013-05-21	acquired	48	2013-05-13	2013-06-12	Y	9 and 4 (adult-ICU)
Pre-intervention	48B	rectal	2013-05-30	acquired
Pre-intervention	48C	throat	2013-05-30	acquired
Pre-intervention	71	rectal	2013-05-31	acquired	71	2013-05-29	2013-05-31	Y	2 (ER-ICU)
Pre-intervention	83A	sputum	2013-06-11	acquired	83	2013-06-08	2013-06-12	N	4 (ER-ICU)
Pre-intervention	83B	throat	2013-06-12	acquired
Pre-intervention	87	rectal	2013-06-13	acquired	87	2013-06-08	2013-06-17	Y	2 (ER-ICU)
Pre-intervention	93A	rectal	2013-06-24	acquired	93	2013-06-13	2013-07-13	Y	3 (ER-ICU)
Pre-intervention	93B	throat	2013-07-01	acquired
Pre-intervention	93C	sputum	2013-07-02	acquired
Pre-intervention	95	throat	2013-06-17	imported	95	2013-06-14	2013-06-20	N	9 and 4 (adult-ICU)
Pre-intervention	98A	rectal	2013-07-01	acquired	98	2013-06-17	2013-09-02	Y	2 (ER-ICU)
Pre-intervention	98B	throat	2013-07-01	acquired
Pre-intervention	98C	rectal	2013-07-08	acquired
Pre-intervention	98D	sputum	2013-07-08	acquired
Pre-intervention	98E	rectal	2013-07-15	acquired
Pre-intervention	98F	sputum	2013-07-15	acquired
Pre-intervention	98G	tissue	2013-07-17	acquired
Pre-intervention	98H	sputum	2013-08-12	acquired
Pre-intervention	98I	urine	2013-08-12	acquired
Pre-intervention	98J	rectal	2013-08-26	acquired
Pre-intervention	98K	sputum	2013-09-02	acquired
Pre-intervention	101A	rectal	2013-06-24	acquired	101	2013-06-19	2013-06-25	N	3 (adult-ICU)
Pre-intervention	101B	throat	2013-06-24	acquired
Pre-intervention	128	throat	2013-07-04	imported	128	2013-07-04	2013-07-06	N	4 (ER-ICU)
Pre-intervention	141A	throat	2013-07-16	imported	141	2013-07-15	2013-07-24	Y	8 (adult-ICU)
Pre-intervention	141B	drain	2013-07-16	imported
Pre-intervention	141C	rectal	2013-07-23	imported
Pre-intervention	162A	rectal	2013-07-29	imported	162	2013-07-28	2013-08-02	N	5 (adult-ICU)
Pre-intervention	162B	throat	2013-07-29	imported
Pre-intervention	166A	rectal	2013-07-31	imported	166	2013-07-30	2013-08-01	Y	4 (ER-ICU)
Pre-intervention	166B	throat	2013-07-31	imported
Pre-intervention	166C	urine	2013-07-31	imported
Pre-intervention	175	rectal	2013-08-26	acquired	175	2013-08-09	2013-08-26	Y	7 (adult-ICU)
Pre-intervention	176A	rectal	2013-08-21	acquired	176	2013-08-06	2013-08-22	Y	1 (adult-ICU)
Pre-intervention	179	rectal	2013-08-26	acquired	179	2013-08-14	2013-08-27	N	3, 10 and 15 (adult-ICU)
Pre-intervention	201	throat	2013-08-30	imported	201	2013-08-29	2013-09-14	N	6 (adult-ICU)
Pre-intervention	205	rectal	2013-09-05	acquired	205	2013-08-30	2013-09-05	N	2 (adult-ICU)
Pre-intervention	233A	rectal	2013-09-23	acquired	233	2013-09-14	2013-09-23	Y	5 (ER-ICU)
Pre-intervention	233B	throat	2013-09-23	acquired
Pre-intervention	237A	rectal	2013-09-26	acquired	237	2013-09-15	2013-10-03	Y	3 (adult-ICU)
Pre-intervention	237B	throat	2013-09-26	acquired
Pre-intervention	237C	throat	2013-10-03	acquired
Pre-intervention	247	throat	2013-09-23	imported	247	2013-09-21	2013-10-02	Y	9 (ER-ICU)
Pre-intervention	256A	sputum	2013-10-07	acquired	256	2013-09-27	2013-10-25	N	3 (ER-ICU)
Pre-intervention	256B	rectal	2013-10-11	acquired
Pre-intervention	256C	throat	2013-10-11	acquired
Pre-intervention	256D	wound	2013-10-11	acquired
Pre-intervention	256E	sputum	2013-10-21	acquired
Pre-intervention	256F	throat	2013-10-24	acquired
Pre-intervention	258	throat	2013-10-04	acquired	258	2013-09-27	2013-10-04	Y	5 (adult-ICU)
Pre-intervention	265	rectal	2013-10-07	imported	265	2013-10-05	2013-10-10	Y	9 (ER-ICU)
Pre-intervention	275A	throat	2013-10-11	imported	275	2013-10-10	2013-10-24	N	11 (ER-ICU)
Pre-intervention	275B	throat	2013-10-24	acquired
Pre-intervention	294	throat	2013-10-31	acquired	294	2013-10-23	2013-10-31	Y	9 (ER-ICU)
Pre-intervention	312	rectal	2014-04-23	imported	312	2014-04-22	2014-04-26	Y	2 (ER-ICU)
Pre-intervention	317	rectal	2014-04-29	imported	317	2014-04-29	2014-05-01	Y	6 (ER-ICU)
Pre-intervention	318	bronchoalveolar lavage	2014-04-29	acquired	318	2014-04-27	2014-04-30	Y	6 (adult-ICU)
Pre-intervention	335	sputum	2014-05-19	acquired	335	2014-05-08	2014-05-25	N	1 (ER-ICU)
Pre-intervention	338	rectal	2014-05-26	acquired	338	2014-05-10	2014-06-03	N	11 (ER-ICU)
Pre-intervention	342	sputum	2014-06-11	acquired	342	2014-05-06	2014-06-14	Y	1 (adult-ICU)
Pre-intervention	349A	throat	2014-05-23	acquired	349	2014-05-14	2014-05-31	Y	8 (adult-ICU)
Pre-intervention	349B	throat	2014-05-23	acquired
Pre-intervention	349C	sputum	2014-05-28	acquired
Pre-intervention	349D	urine	2014-05-30	acquired
Pre-intervention	351A	rectal	2014-05-16	imported	351	2014-05-15	2014-05-18	Y	2 (ER-ICU)
Pre-intervention	351B	throat	2014-05-16	imported
Pre-intervention	351C	rectal	2014-05-18	imported
Pre-intervention	351D	throat	2014-05-18	imported
Pre-intervention	362A	rectal	2014-05-23	imported	362	2014-05-22	2014-06-03	N	2 (ER-ICU)
Pre-intervention	362B	rectal	2014-05-23	imported
Pre-intervention	362C	throat	2014-05-23	imported
Pre-intervention	362D	throat	2014-05-23	imported
Pre-intervention	364	rectal	2014-05-28	acquired	364	26/05/204	2014-05-28	Y	4 (ER-ICU)
Pre-intervention	370A	rectal	2014-06-04	imported	370	2014-06-03	2014-06-09	N	2 (ER-ICU)
Pre-intervention	370B	rectal	2014-06-04	imported
Pre-intervention	370C	sputum	2014-06-04	imported
Pre-intervention	370D	rectal	2014-06-09	imported
Pre-intervention	370E	throat	2014-06-09	imported
Pre-intervention	385	sputum	2014-06-17	acquired	385	2014-06-07	2014-07-07	N	4 and 5 (adult-ICU)
Pre-intervention	389	sputum	2014-06-27	acquired	389	2014-06-23	2014-07-03	N	2 (adult-ICU)
Pre-intervention	393	rectal	2014-06-23	imported	393	2014-06-21	2014-07-10	N	1 (ER-ICU)
Pre-intervention	395A	rectal	2014-06-23	imported	395	2014-06-21	2014-06-27	N	2 (ER-ICU)
Pre-intervention	395B	throat	2014-06-23	imported
Pre-intervention	395C	rectal	2014-06-25	imported
Pre-intervention	395D	rectal	2014-06-25	imported
Pre-intervention	395E	throat	2014-06-25	imported
Pre-intervention	395F	throat	2014-06-25	imported
Pre-intervention	398	rectal	2014-06-25	acquired	398	2014-06-23	2014-06-27	Y	3 (ER-ICU)
Pre-intervention	410	sputum	2014-07-14	acquired	410	2014-07-04	2014-08-04	N	8 (adult-ICU)
Pre-intervention	412A	throat	2014-07-15	acquired	412	2014-07-08	2014-07-18	N	9 (ER-ICU)
Pre-intervention	412B	throat	2014-08-18	acquired
Pre-intervention	419	rectal	2014-07-15	acquired	419	2014-07-08	2014-08-03	Y	5 (ER-ICU)
Pre-intervention	420	throat	2014-07-16	acquired	420	2014-07-12	2014-07-17	N	11 (adult-ICU)
Pre-intervention	421B	rectal	2014-07-21	acquired	421	2014-07-15	2014-08-19	N	2 (ER-ICU)
Pre-intervention	440	throat	2014-08-18	acquired	440	2014-08-12	2014-09-17	N	4 (ER-ICU)
Pre-intervention	115_ENV	environment	2014-12-01	*acquired	NA	NA	NA	NA	NA
Pre-intervention	3_ENV	environment	2014-12-01	*acquired	NA	NA	NA	NA	NA
Pre-intervention	34A_ENV	environment	2014-12-01	*acquired	NA	NA	NA	NA	NA
Pre-intervention	34B_ENV	environment	2014-12-01	*acquired
Pre-intervention	44A_ENV	environment	2014-12-01	*acquired	NA	NA	NA	NA	NA
Pre-intervention	44B_ENV	environment	2014-12-01	*acquired
Pre-intervention	8A_ENV	environment	2014-12-01	*acquired	NA	NA	NA	NA	NA
Pre-intervention	8B_ENV	environment	2014-12-01	*acquired
Pre-intervention	9_ENV	environment	2014-12-01	*acquired	NA	NA	NA	NA	NA
Pre-intervention	W2A_ENV	environment	2014-08-13	*acquired	NA	NA	NA	NA	NA
Pre-intervention	W4C_ENV	environment	2014-08-13	*acquired	NA	NA	NA	NA	NA
Pre-intervention	W5C_ENV	environment	2014-08-13	*acquired	NA	NA	NA	NA	NA
Post-intervention	5	throat	2015-02-11	acquired	5	2015-01-26	2015-02-13	N	11 (adult-ICU)
Post-intervention	17A	rectal	2015-02-05	acquired	17	2015-01-07	2015-02-05	N	1 (ER-ICU)
Post-intervention	17B	throat	2015-02-05	acquired
Post-intervention	25A	bal	2015-02-25	acquired	25	2015-02-08	2015-03-24	N	7 (adult-ICU)
Post-intervention	25B	sputum	2015-03-10	acquired
Post-intervention	25C	throat	2015-03-11	acquired
Post-intervention	29	throat	2015-02-12	imported	29	2015-02-11	2015-02-13	Y	2 (ER-ICU)
Post-intervention	37A	rectal	2015-02-27	acquired	37	2015-02-19	2015-03-05	N	3 (ER-ICU)
Post-intervention	37B	rectal	2015-03-03	acquired
Post-intervention	38A	sputum	2015-02-23	imported	38	2015-02-21	2015-02-27	Y	11 (adult-ICU)
Post-intervention	38B	rectal	2015-02-23	imported
Post-intervention	38C	throat	2015-02-23	imported
Post-intervention	40	throat	2015-03-03	acquired	40	2015-02-21	2015-03-11	N	2 (ER-ICU)
Post-intervention	49A	throat	2015-03-13	acquired	49	2015-03-06	2015-03-20	N	6 (ER-ICU)
Post-intervention	49B	rectal	2015-03-18	acquired
Post-intervention	49C	throat	2015-03-18	acquired
Post-intervention	51A	rectal	2015-03-13	acquired	51	2015-03-06	2015-04-06	Y	7 (ER-ICU)
Post-intervention	51B	throat	2015-03-13	acquired
Post-intervention	51C	sputum	2015-03-16	acquired
Post-intervention	51E	throat	2015-03-20	acquired
Post-intervention	51F	sputum	2015-03-31	acquired
Post-intervention	51G	blood	2015-03-30	acquired
Post-intervention	51H	wound	2015-04-04	acquired
Post-intervention	51I	sputum	2015-04-04	acquired
Post-intervention	51J	throat	2015-04-02	acquired
Post-intervention	51K	blood	2015-04-04	acquired
Post-intervention	51L	blood	2015-04-04	acquired
Post-intervention	52A	rectal	2015-03-13	acquired	52	2015-03-05	2015-03-18	N	9 (ER-ICU)
Post-intervention	52B	rectal	2015-03-18	acquired
Post-intervention	58	rectal	2015-03-18	acquired	58	2015-03-12	2015-03-20	N	3 (ER-ICU)
Post-intervention	62	rectal	2015-03-26	acquired	62	2015-03-16	2015-04-11	N	7 (adult-ICU)
Post-intervention	66A	throat	2015-03-23	imported	66	2015-03-22	2015-04-19	Y	11 (ER-ICU)
Post-intervention	66B	throat	2015-04-06	acquired
Post-intervention	66C	throat	2015-04-13	acquired
Post-intervention	68A	rectal	2015-03-31	acquired	68	2015-03-23	2015-04-08	Y	5 (ER-ICU)
Post-intervention	68B	throat	2015-03-31	acquired
Post-intervention	68C	rectal	2015-04-07	acquired
Post-intervention	73	rectal	2015-04-15	acquired	73	2015-03-25	2015-04-15	Y	3 (ER-ICU)
Post-intervention	80	rectal	2015-04-01	acquired	80	2015-03-31	2015-04-02	Y	8 (adult-ICU)
Post-intervention	82A	throat	2015-04-10	imported	82	2015-04-09	2015-04-16	N	2 (ER-ICU)
Post-intervention	82B	throat	2015-04-16	imported
Post-intervention	85A	sputum	2015-04-13	imported	85	2015-04-12	2015-04-22	Y	5 (ER-ICU)
Post-intervention	85B	rectal	2015-04-20	acquired
Post-intervention	85C	throat	2015-04-20	imported
Post-intervention	93	throat	2015-04-20	imported	93	2015-04-19	2015-04-23	Y	11 (ER-ICU)
Post-intervention	94	tissue	2015-05-08	acquired	94	2015-04-20	2015-05-12	Y	6 (ER-ICU)
Post-intervention	104	rectal	2015-05-15	acquired	104	2015-04-30	2015-05-17	Y	2 (ER-ICU)
Post-intervention	105	throat	2015-04-30	imported	105	2015-04-29	2015-05-06	N	1 (adult-ICU)
Post-intervention	108	rectal	2015-06-11	acquired	108	2015-05-05	2015-06-11	Y	3 (ER-ICU)
Post-intervention	128A	throat	2015-05-28	acquired	128	2015-05-15	2015-06-01	N	5, 7 and 1 (ER-ICU)
Post-intervention	128B	rectal	2015-06-03	acquired
Post-intervention	129A	bal	2015-05-25	acquired	129	2015-05-21	2015-06-21	Y	2 (ER-ICU)
Post-intervention	129B	throat	2015-05-28	acquired
Post-intervention	129C	sputum	2015-06-16	acquired
Post-intervention	132A	rectal	2015-06-11	acquired	132	2015-05-25	2015-06-18	N	9 (adult-ICU)
Post-intervention	132B	rectal	2015-06-18	acquired
Post-intervention	161	rectal	2015-06-19	acquired	161	2015-06-14	2015-06-19	Y	5 (ER-ICU)
Post-intervention	184	rectal	2015-06-30	imported	184	2015-06-29	2015-07-26	N	2 (ER-ICU)
Post-intervention	194A	rectal	2015-07-07	imported	194	2015-07-07	2015-08-09	N	12 (adult-ICU)
Post-intervention	194B	rectal	2015-07-10	imported
Post-intervention	196	wound	2015-07-22	acquired	196	2015-07-10	2015-08-07	Y	8 (adult-ICU)
Post-intervention	198A	sputum	2015-07-27	imported	198	2015-07-25	2015-07-29	N	9 (ER-ICU)
Post-intervention	198B	rectal	2015-07-27	imported
Post-intervention	203A	throat	2015-07-29	imported	203	2015-07-25	2015-09-29	N	10 (adult-ICU)
Post-intervention	203B	bal	2015-07-29	imported
Post-intervention	203C	throat	2015-07-31	imported
Post-intervention	203D	throat	2015-08-12	imported
Post-intervention	203E	urine	2015-09-28	imported
Post-intervention	206	throat	2015-07-31	imported	206	2015-07-30	2015-08-01	Y	4 (adult-ICU)
Post-intervention	211A	throat	2015-09-01	acquired	211	2015-07-31	2015-09-28	N	12 (adult-ICU)
Post-intervention	211B	sputum	2015-09-07	acquired
Post-intervention	214	rectal	2015-08-07	imported	214	2015-08-06	2015-08-11	N	7 (ER-ICU)
Post-intervention	220A	rectal	2015-08-11	acquired	220	2015-08-06	2015-08-11	N	6 (ER-ICU)
Post-intervention	220B	throat	2015-08-11	acquired
Post-intervention	222A	sputum	2015-08-25	acquired	222	2015-08-13	2015-10-02	N	7 (ER-ICU)
Post-intervention	222B	urine	2015-09-18	acquired
Post-intervention	228A	throat	2015-08-24	acquired	228	2015-08-18	2015-09-10	N	1, 11(ER-ICU)
Post-intervention	228B	wound	2015-09-10	acquired
Post-intervention	228C	throat	2015-09-10	acquired
Post-intervention	236A	rectal	2015-09-01	acquired	236	2015-08-25	2015-09-10	Y	6 (ER-ICU)
Post-intervention	236B	sputum	2015-09-07	acquired
Post-intervention	237A	throat	2015-09-01	imported	237	2015-08-29	2015-09-13	N	8 (ER-ICU)
Post-intervention	240A	rectal	2015-07-10	acquired	240	2015-09-01	2015-10-08	Y	1 (ER-ICU)
Post-intervention	240B	throat	2015-07-10	acquired
Post-intervention	254	throat	2015-09-28	acquired	254	2015-09-18	2015-10-02	Y	3 (ER-ICU)
Post-intervention	273A	rectal	2015-10-22	acquired	273	2015-10-14	2015-10-30	N	6 (adult-ICU)
Post-intervention	273B	urine	2015-10-26	acquired
Post-intervention	273C	rectal	2015-10-29	acquired
Post-intervention	273D	throat	2015-10-29	acquired
Post-intervention	283	throat	2015-10-29	acquired	283	2015-10-15	2015-10-29	N	10 (adult-ICU)
Post-intervention	286	rectal	2015-11-03	acquired	286	2015-10-25	2015-11-05	Y	9 (ER-ICU)
Post-intervention	304A	sputum	2015-11-20	imported	304	2015-11-18	2015-11-30	N	8 (adult-ICU)
Post-intervention	304B	rectal	2015-11-20	imported
Post-intervention	304C	throat	2015-11-20	imported
Post-intervention	304D	wound	2015-11-24	imported
Post-intervention	304E	tissue	2015-11-24	imported
Post-intervention	304F	throat	2015-11-24	imported
Post-intervention	305	bronchial lavage	2015-11-24	imported	305	2015-11-23	2015-11-28	Y	5 (ER-ICU)
Post-intervention	307	sputum	2015-11-24	acquired	307	2015-11-14	2016-01-30	Y	4 (adult-ICU)
Post-intervention	318	throat	2015-11-30	imported	318	2015-11-28	2015-12-01	Y	12 (adult-ICU)
Post-intervention	324A	sputum	2015-12-04	imported	324	2015-12-04	2016-02-16	Y	12 (adult-ICU)
Post-intervention	324B	throat	2015-12-04	imported
Post-intervention	324C	rectal	2015-12-04	imported
Post-intervention	324D	rectal	2015-12-08	imported
Post-intervention	324E	throat	2015-12-08	imported
Post-intervention	324F	throat	2015-12-21	imported
Post-intervention	324G	blood	2015-12-28	imported
Post-intervention	324H	sputum	2016-01-06	imported
Post-intervention	324I	blood	2016-01-06	imported
Post-intervention	324J	blood	2016-01-06	imported
Post-intervention	327A	throat	2015-12-11	acquired	327	2015-12-06	2016-01-05	N	2 (ER-ICU)
Post-intervention	327B	throat	2015-12-21	acquired
Post-intervention	352A	throat	2015-12-29	imported	352	2015-12-28	2016-01-08	N	4 (ER-ICU)
Post-intervention	352B	throat	2016-01-08	imported
Post-intervention	357	bal	2016-01-06	acquired	357	2016-01-05	2016-01-26	Y	3, 5 and 7 (adult-ICU)
Post-intervention	66_ENV	environment	2015-01-01	*acquired	NA	NA	NA	NA	NA
Post-intervention	68_ENV	environment	2015-01-01	*acquired	NA	NA	NA	NA	NA
Post-intervention	78_ENV	environment	2015-01-01	*acquired	NA	NA	NA	NA	NA
All dates are in dd/mm/yyyy format
*acquired: all environmental samples were considered as acquired. They were considered to be present through all the study.
